# Supplementary material for: Revisiting the Taxonomic Status of the Biomedically and Industrially Important Genus Amycolatopsis, Using a Phylogenomic Approach
Source: Front Microbiol. 2018 Sep 27;9:2281. doi: 10.3389/fmicb.2018.02281 (PMC6171478; doi:10.3389/fmicb.2018.02281)
Supplement: Supplementary file 1 [file Table_1.XLSX]

## Sheet: Supplementary Table 1
Supplementary Table 1. Details of the strains analysed in this study
S. No	ShortName	organism_name	Strain	Type	assembly_accession	#Contigs	Size (bp)	# Genes	tRNA genes	tmRNA	GC%
1	aal1	Amycolatopsis alba	DSM 44262	Yes	GCA_000384215.1	1	9811274	8916	63	1	68.7
2	aaz3	Amycolatopsis azurea (B)	DSM 43854	Yes	GCA_000340415.1	154	9223451	8541	64	1	68.9
3	aaz4	Amycolatopsis azurea (A)	DSM 43854	Yes	GCA_001995215.1	54	9217912	8522	69	1	68.9
4	aco7	Amycolatopsis coloradensis	DSM 44225	Yes	GCA_001953865.1	57	9049490	8318	61	-	68.4
5	ade8	Amycolatopsis decaplanina	DSM 44594	Yes	GCA_000342005.1	85	8533276	7799	63	-	68.6
6	aja10	Amycolatopsis japonica	MG417-CF17	Yes	GCA_000732925.1	2	9053857	8515	65	1	68.9
7	ake12	Amycolatopsis keratiniphila (A)	FH 1893	-	GCA_900105855.1	1	9472622	8796	74	1	68.8
8	ake13	Amycolatopsis keratiniphila subsp. keratiniphila	DSM 44409	Yes	GCA_001620365.2	72	9091838	8435	62	1	69
9	ake14	Amycolatopsis keratiniphila subsp. nogabecina (B)	FH 1893	-	GCA_001953855.1	68	9399778	8749	71	1	68.9
10	alu15	Amycolatopsis lurida (A)	DSM 43134	Yes	GCA_900105055.1	4	9047228	8400	66	1	68.7
11	alu16	Amycolatopsis lurida (B)	NRRL 2430	Yes	GCA_000749465.2	1	8987656	8406	65	1	68.7
12	aor28	Amycolatopsis orientalis	B-37	-	GCA_000943515.2	1	9490992	8413	66	1	68.8
13	aor29	Amycolatopsis orientalis	KCTC 9412	Yes	GCA_000478275.1	99	9062454	8168	62	1	69
14	aor32	Amycolatopsis orientalis	HCCB10007	-	GCA_000400635.2	2	8982090	8218	72	2	69
15	are34	Amycolatopsis regifaucium (A)	GY080	Yes	GCA_001558125.2	62	8283019	7658	63	1	68.5
16	are35	Amycolatopsis regifaucium (B)	GY080	Yes	GCA_001613935.1	52	8273016	7645	58	1	68.5
17	are36	Amycolatopsis regifaucium	DSM 45072	Yes	GCA_900113515.1	49	8287612	7659	61	1	68.5
18	as42	Amycolatopsis sp.	CB00013	-	GCA_001905755.1	9	9016033	8405	59	1	68.9
19	as45	Amycolatopsis sp.	MJM2582	-	GCA_000754115.1	13	8932977	8277	71	1	68.9
20	aau2	Amycolatopsis australiensis	DSM 44671	Yes	GCA_900119165.1	10	9312140	8643	64	1	71.9
21	aba5	Amycolatopsis balhimycina	DSM 44591	Yes	GCA_000384295.1	1	10858503	9716	84	1	70.8
22	ame18	Amycolatopsis mediterranei	DSM 40773	-	GCA_000696405.1	108	10012803	9253	68	1	71.3
23	ame19	Amycolatopsis mediterranei	DSM 46096	-	GCA_000700945.1	104	10286173	9554	71	1	71.3
24	ame20	Amycolatopsis mediterranei	HP-130	-	GCA_001742805.1	114	10335541	9610	69	1	71.3
25	ame21	Amycolatopsis mediterranei	RB	-	GCA_000454025.1	1	10246864	9503	76	1	71.3
26	ame22	Amycolatopsis mediterranei (B)	S699	-	GCA_000220945.1	1	10236779	9482	76	1	71.3
27	ame23	Amycolatopsis mediterranei (A)	S699	-	GCA_000282715.1	1	10246920	9487	76	1	71.3
28	ame24	Amycolatopsis mediterranei	U32	-	GCA_000196835.1	1	10236715	9482	76	1	71.3
29	apr33	Amycolatopsis pretoriensis	DSM 44654	Yes	GCA_900107925.1	31	10299026	9780	62	1	71.2
30	ari37	Amycolatopsis rifamycinica	DSM 46095	Yes	GCA_000695625.1	88	9202418	8567	69	1	71.9
31	ato48	Amycolatopsis tolypomycina	DSM 44544	Yes	GCA_900105945.1	4	10363431	9441	83	1	71.7
32	ava49	Amycolatopsis vancoresmycina (A)	NRRL B-24208	Yes	GCA_000716785.1	82	9837652	8823	79	1	72
33	ava50	Amycolatopsis vancoresmycina (B)	DSM 44592	Yes	GCA_000388135.1	784	9036495	8535	64	-	71.8
34	ale56	Amycolatopsis lexingtonensis	NRRL B-24131	Yes	MUMJ00000000	884	10536026	9890	67	1	71.5
35	aken57	Amycolatopsis kentuckyensis	NRRL B-24129	Yes	MUMI01000000	916	10183912	9490	65	1	71.7
36	abe6	Amycolatopsis benzoatilytica	AK 16/65	Yes	GCA_000383915.1	1	8704271	7972	83	1	70
37	aje11	Amycolatopsis jejuensis	NRRL B-24427	-	GCA_000717335.1	136	10103604	9286	66	2	69.1
38	aor30	Amycolatopsis orientalis	DSM 43388	-	GCA_000411975.1	197	8920384	8429	70	1	70
39	aor31	Amycolatopsis orientalis	DSM 46075	-	GCA_000411995.1	183	9445308	8868	68	1	69.4
40	aru38	Amycolatopsis rubida	DSM 44637	Yes	GCA_900115345.1	45	9873592	9252	72	2	69.8
41	asa39	Amycolatopsis saalfeldensis	DSM 44993	Yes	GCA_900110575.1	66	9861953	9118	93	1	71
42	aci43	Amycolatopsis circi	DSM 45561	Yes	PQIA00000000	305	9804613	9102	82	1	69
43	as44	Amycolatopsis sp.	M39	-	GCA_001651785.1	63	9909969	9289	85	2	69.7
44	amet25	Amycolatopsis methanolica (B)	239	Yes	GCA_000371885.1	2	7196860	7246	67	1	71.5
45	amet26	Amycolatopsis methanolica (A)	239	Yes	GCA_000739085.1	1	7237391	7314	67	1	71.5
46	as41	Amycolatopsis sp.	75iv2	-	GCA_000231075.3	119	8394307	8194	69	1	71.9
47	ath47	Amycolatopsis thermoflava	N1165	Yes	GCA_000473265.1	2	8693468	8501	75	1	71.6
48	arun53	Amycolatopsis ruanii	49.3a	-	PQHY00000000	170	7255338	6965	72	1	71.9
49	athe54	Amycolatopsis thermalba	50.9b	-	PQHX00000000	181	7296642	7065	75	1	71.9
50	athe55	Amycolatopsis thermalba	NRRL B-24845	Yes	PQHW00000000	222	7237143	7009	70	1	71.9
51	asac40	Amycolatopsis sacchari	DSM 44468	Yes	GCA_900114035.1	72	7587467	7334	48	1	71.3
52	ata46	Amycolatopsis taiwanensis	DSM 45107	Yes	GCA_000519205.1	73	8777509	8334	69	1	68.5
53	ani27	Amycolatopsis nigrescens	CSC17Ta-90	Yes	GCA_000384315.1	1	9111009	8530	65	1	70
54	axy51	Amycolatopsis xylanica	CPCC 202699	Yes	GCA_900107045.1	25	9406090	8479	78	1	68.9
55	ama17	Amycolatopsis marina	CGMCC 4.3568	Yes	GCA_900111885.1	59	7020699	6606	55	-	68.2
56	apa52	Amycolatopsis palatophryngis	DSM 44832	Yes	PQHZ00000000	131	7012383	6731	61	2	67.8
57	aha9	Amycolatopsis halophila	YIM 93223	Yes	GCA_000504245.1	1	5551297	5098	53	1	67.8
58	sc58	Saccharomonospora cyanea	NA-134		AHLY01000000	5	5407901	5101	56	1	69.7
59	sa59	Saccharomonospora azurea	NA-128		AGIU02000000	96	4754352	4400	57	1	70.1
60	se60	Saccharopolyspora erythraea	NRRL 2338		ABFV01000000	241	8079083	7234	71	1	71.2
61	ses61	Saccharothrix espanaensis	DSM 44229		NC_019673.1	1	9360653	8409	83	1	72.2
62	sg62	Saccharomonospora glauca	K62		AGJI02000000	11	4563208	4293	58	1	69.1
63	sm63	Saccharomonospora marina	XMU15		AHLX01000000	8	5964893	5688	53	1	68.9
64	sp64	Saccharomonospora paurometabolica	YIM90007		AGIT01000000	879	4592308	4380	54	1	71.3
65	ss65	Saccharopolyspora spinosa	NRRL 18395		AEYC01000000	118	8527776	8178	57	1	68.1
66	sv66	Saccharomonospora viridis	DSM 43017		NC_013159.1	1	4308349	3926	52	1	67.3
67	sx67	Saccharomonospora xinjiangensis	XJ-54		AICV01000000	16	4774606	4390	43	1	68.9
68	pd68	Pseudonocardia dioxanivorans	CB1190		NC_015312.1	1	7096571	6638	66	1	73.31
69	tb69	Thermobispora bispora	DSM 43833		NC_014165.1	1	4189976	3570	66	1	72.4
