# Supplementary material for: Revisiting the Taxonomic Status of the Biomedically and Industrially Important Genus Amycolatopsis, Using a Phylogenomic Approach
Source: Front Microbiol. 2018 Sep 27;9:2281. doi: 10.3389/fmicb.2018.02281 (PMC6171478; doi:10.3389/fmicb.2018.02281)
Supplement: Supplementary file 2 [file Table_2.XLSX]

## Sheet: POCP
Supplementary Table 2. Pairwise POCP matrix using the genome-wide protein sequences
organism_name	Strain	ShortName	aal1	aco7	ade8	aja10	as42	as45	aaz4	aaz3	ake12	ake14	ake13	alu15	alu16	aor32	aor28	aor29	are34	are35	are36	aau2	aba5	apr33	ari37	ato48	ale56	aken57	ame22	ame23	ame18	ame19	ame20	ame21	ame24	ava49	ava50	abe6	aje11	aru38	asa39	aci43	as44	aor30	aor31	axy51	ani27	as41	ath47
Amycolatopsis alba	DSM 44262	aal1
Amycolatopsis coloradensis	DSM 44225	aco7	78.9486
Amycolatopsis decaplanina	DSM 44594	ade8	80.9991	77.7502
Amycolatopsis japonica	MG417-CF17	aja10	81.8599	78.9699	83.4069
Amycolatopsis sp.	CB00013	as42	82.5299	78.8196	84.3372	93.617
Amycolatopsis sp.	MJM2582	as45	82.4114	79.0118	84.1627	89.5962	90.199
Amycolatopsis azurea (A)	DSM 43854	aaz4	84.8951	78.5214	83.0525	84.698	85.3429	85.3444			Group A
Amycolatopsis azurea (B)	DSM 43854	aaz3	84.6938	78.3202	82.8641	84.4512	85.0938	85.1231	99.6015
Amycolatopsis keratiniphila (A)	FH 1893	ake12	81.1145	78.1582	82.6695	88.7759	87.8902	87.6237	83.1736	82.9382
Amycolatopsis keratiniphila subsp. nogabecina (B)	FH 1893	ake14	81.1492	78.2328	82.7774	88.8554	87.997	87.6777	83.1799	82.9439	99.8518
Amycolatopsis keratiniphila subsp. keratiniphila	DSM 44409	ake13	80.8138	78.1591	84.0951	87.5398	88.7233	88.4574	84.7556	84.5134	92.0028	92.0333
Amycolatopsis lurida (A)	DSM 43134	alu15	79.955	78.9748	83.3385	85.6518	86.3612	86.3764	84.2099	83.9502	84.3801	84.3606	86.1895
Amycolatopsis lurida (B)	NRRL 2430	alu16	79.9042	78.8567	83.357	85.6214	86.378	86.3394	84.0974	83.8319	84.31	84.3136	86.1647	99.7144
Amycolatopsis orientalis	HCCB10007	aor32	82.2342	79.3299	85.7339	89.4699	89.8815	90.1182	85.5914	85.3571	88.9268	88.9315	89.6535	87.4173	87.3857
Amycolatopsis orientalis	B-37	aor28	80.5067	78.4054	82.7288	83.0931	83.0122	83.0497	81.9663	81.7506	81.8002	81.9077	82.0097	82.9001	82.7516	84.3846
Amycolatopsis orientalis	KCTC 9412	aor29	80.4554	77.4657	83.3907	82.9107	83.9619	83.5452	82.6363	82.4346	82.2565	82.29	83.1476	82.4602	82.4001	84.4929	89.1864
Amycolatopsis regifaucium (A)	GY080	are34	78.8585	79.2877	82.0599	80.9312	81.473	82.4976	80.5315	80.3692	80.1446	80.2219	81.812	83.1548	83.1549	83.3837	83.7782	83.2049
Amycolatopsis regifaucium (B)	GY080	are35	78.9747	79.3648	82.1873	81.0458	81.595	82.609	80.6272	80.4399	80.2749	80.377	81.9341	83.2347	83.2471	83.4899	83.8772	83.3175	99.6667
Amycolatopsis regifaucium	DSM 45072	are36	78.9442	79.3766	82.1452	81.0313	81.5862	82.6054	80.6192	80.4321	80.2552	80.3389	81.9187	83.2306	83.2431	83.4666	83.8726	83.2881	99.6213	99.706
Amycolatopsis australiensis	DSM 44671	aau2	66.1655	65.7273	67.5709	68.1315	68.6708	69.0485	68.3134	68.1215	67.7275	67.8128	68.7903	68.7672	68.8486	68.7207	68.8555	69.1393	70.1491	70.2358	70.2
Amycolatopsis balhimycina	DSM 44591	aba5	64.1531	62.1493	64.4762	65.0869	65.7966	64.7474	64.8426	64.693	64.4501	64.4192	64.5419	64.9647	64.899	65.3898	66.3136	66.5735	64.3145	64.3742	64.3799	73.8711
Amycolatopsis pretoriensis	DSM 44654	apr33	67.2657	65.2835	67.8196	68.2755	68.8425	68.76	68.7411	68.5225	68.3193	68.4171	68.3173	68.7789	68.7892	68.7799	68.4879	68.9102	68.7235	68.8034	68.8285	79.1402	75.6617
Amycolatopsis rifamycinica	DSM 46095	ari37	67.6715	66.4199	68.8867	68.8971	69.7089	69.55	69.1146	68.9444	68.5135	68.5204	69.4095	69.6352	69.6577	70.2949	70.0059	70.242	70.4407	70.5465	70.5534	79.5468	76.459	79.1192
Amycolatopsis tolypomycina	DSM 44544	ato48	67.0861	65.2571	67.9524	68.718	69.4609	68.2808	68.1011	67.8901	68.4159	68.3837	68.4158	68.3986	68.3644	68.928	69.1946	70.2595	67.9338	68.0265	68.0351	75.9456	77.2459	77.4569	82.2745		Group B
Amycolatopsis lexingtonensis	NRRL B-24131	ale56	65.7609	62.5604	66.9964	66.9003	67.8929	67.2813	67.4126	67.2942	66.3277	66.3662	67.3943	66.1946	66.2003	67.6386	67.1857	68.867	65.9049	65.9595	65.9981	75.5463	73.4163	78.302	76.8435	76.4058
Amycolatopsis kentuckyensis	NRRL B-24129	aken57	64.1204	61.9104	64.9488	65.504	66.2811	65.6442	65.9172	65.8033	64.2568	64.2798	65.4895	65.5562	65.5789	66.1227	66.1956	66.9045	64.9463	65.0131	65.0359	73.6613	74.1175	74.9299	79.7641	79.6736	75.3302
Amycolatopsis mediterranei (B)	S699	ame22	65.1973	63.7809	66.4082	66.3944	67.0655	66.6761	66.7629	66.6038	65.9153	65.9097	66.5792	67.1737	67.1344	67.0565	67.4155	67.8584	66.9662	67.0345	67.1023	77.1531	79.5239	78.7509	81.7718	79.945	76.2699	78.9532
Amycolatopsis mediterranei (A)	S699	ame23	65.2557	63.8248	66.4815	66.4593	67.1362	66.7474	66.8277	66.6685	65.9903	65.9849	66.6555	67.25	67.2106	67.1223	67.486	67.9354	67.0166	67.085	67.1527	77.2311	79.5917	78.8083	81.8267	79.9979	76.3328	79.0062	99.9367
Amycolatopsis mediterranei	DSM 40773	ame18	65.6943	64.2024	66.7488	66.828	67.5105	67.1592	67.3361	67.1799	66.3361	66.3315	67.0455	67.3823	67.3424	67.6492	67.8195	68.3543	67.5064	67.576	67.6443	77.6933	79.4296	78.7737	82.5253	80.352	76.7591	79.6511	98.6336	98.682
Amycolatopsis mediterranei	DSM 46096	ame19	65.0785	63.6135	66.2018	66.1962	66.8634	66.4797	66.6685	66.5156	65.7984	65.7925	66.4184	67.0881	67.049	66.9199	67.2288	67.6842	66.7325	66.8004	66.8681	76.9083	79.3565	78.5094	81.6125	79.7947	76.1417	78.7912	99.627	99.6744	98.8143
Amycolatopsis mediterranei	HP-130	ame20	65.0599	63.6992	66.2301	66.1903	66.8276	66.4729	66.5729	66.4591	65.7938	65.826	66.3563	67.0683	67.0293	66.906	67.2641	67.6904	66.7767	66.8734	66.9292	77.0668	79.3956	78.5095	81.6306	79.7963	76.1744	78.8848	99.6281	99.6701	98.6322	99.6086
Amycolatopsis mediterranei	RB	ame21	65.2533	63.8236	66.4779	66.4447	67.132	66.7379	66.8405	66.6814	65.9763	65.9709	66.6407	67.2457	67.2064	67.1125	67.4816	67.9362	67.0066	67.0749	67.1425	77.2236	79.5827	78.7896	81.8152	79.9884	76.3368	79.0028	99.9157	99.9631	98.6671	99.6589	99.6547
Amycolatopsis mediterranei	U32	ame24	65.2027	63.7978	66.4256	66.4166	67.0822	66.6986	66.7741	66.6149	65.9372	65.9317	66.596	67.1905	67.1512	67.0791	67.4211	67.8754	66.9778	67.0462	67.1139	77.1807	79.5447	78.7457	81.7995	79.9556	76.2905	78.9954	99.9367	99.942	98.6656	99.6375	99.6334	99.9157
Amycolatopsis vancoresmycina (A)	NRRL B-24208	ava49	67.6532	65.8655	68.9749	69.5294	70.1823	69.7251	69.6166	69.4656	68.2445	68.2962	69.336	69.0066	69.0812	70.2248	69.8712	70.2019	69.0128	69.1462	69.1785	79.3255	78.084	80.7397	82.8867	80.7709	78.5069	79.7193	82.442	82.5123	83.1102	82.2332	82.2872	82.5112	82.4802
Amycolatopsis vancoresmycina (B)	DSM 44592	ava50	63.7041	62.0246	64.9014	65.5484	66.2043	65.6436	65.6153	65.5306	64.376	64.418	65.4685	65.0192	65.0257	66.2389	65.8131	66.1558	64.7749	64.8702	64.9006	74.5139	73.1193	75.5446	77.64	75.7566	74.2849	75.6449	76.9995	77.0447	77.5916	76.7704	76.8311	77.0429	77.0273	92.8045
Amycolatopsis benzoatilytica	AK 16/65	abe6	63.181	61.1541	64.6249	64.9178	65.6836	64.3978	64.1567	63.9799	64.7006	64.727	64.4725	63.3215	63.2678	64.824	64.0098	64.6592	63.8324	63.9495	63.937	66.9696	63.4724	66.032	65.2579	64.8481	65.2279	61.4363	64.6098	64.6772	64.7721	64.4813	64.5319	64.6695	64.5984	66.3293	62.5068
Amycolatopsis jejuensis	NRRL B-24427	aje11	58.2024	55.9362	58.1036	59.2382	58.9791	59.1414	59.6754	59.5333	59.02	59.0297	58.9752	58.8714	58.7949	59.215	58.0033	58.0096	58.6756	58.7738	58.7607	61.5483	57.5887	60.343	59.5922	58.2368	58.2603	56.0183	59.1006	59.1807	59.1887	58.9915	59.2083	59.1782	59.1219	59.5063	56.3044	66.3518			Group C
Amycolatopsis rubida	DSM 44637	aru38	62.9128	60.8936	61.9494	62.8356	62.7457	63.1525	63.5591	63.4294	62.5831	62.6687	62.6845	62.6331	62.6402	62.6674	61.8058	61.7681	62.2531	62.3661	62.3913	65.0293	60.0327	64.2182	62.5063	61.6969	61.6289	58.9478	61.7487	61.8123	62.0265	61.6186	61.7114	61.7969	61.7594	62.805	59.3523	71.3888	66.8842
Amycolatopsis saalfeldensis	DSM 44993	asa39	63.1973	61.1895	63.2086	64.7139	64.2242	63.8919	64.3254	64.2562	64.4301	64.4764	63.6301	63.3291	63.2789	64.3401	63.2822	63.994	63.0663	63.1927	63.1817	67.8734	64.7658	68.3776	66.9155	65.6501	65.7197	63.1664	66.0753	66.1381	66.3709	65.8847	65.9921	66.1082	66.0914	67.1702	63.5813	69.1984	64.16	67.975
Amycolatopsis circi	DSM 45561	aci43	64.5133	61.7681	63.9607	64.6591	65.3739	65.303	65.4846	65.3517	64.5156	64.5734	64.9085	64.5241	64.4677	65.0346	63.6026	63.7058	64.4033	64.531	64.5188	66.909	61.861	66.2695	65.1027	63.1775	64.2534	61.6179	64.2811	64.3391	64.4293	64.0759	64.1888	64.3107	64.2757	65.5397	61.8529	74.4114	67.7997	79.2525	68.8529
Amycolatopsis sp.	M39	as44	62.9497	60.811	62.4239	63.0589	63.174	63.6514	64.0728	63.9316	62.8753	62.9116	63.1122	63.3953	63.3173	63.5003	62.1964	62.2787	62.3886	62.5015	62.4852	65.4696	60.3683	64.4921	63.1888	62.1249	62.1722	59.3482	62.5166	62.5692	62.7009	62.4211	62.5218	62.5585	62.506	63.5987	60.0034	71.8267	67.4993	89.4612	67.9144	79.8923
Amycolatopsis orientalis	DSM 43388	aor30	63.1075	61.4438	63.7478	65.5748	65.2251	65.2221	64.7159	64.5669	65.1959	65.2521	65.1328	64.6919	64.6213	65.3211	63.3001	63.8911	64.462	64.6074	64.5636	68.2755	62.2982	66.3902	65.5213	63.9955	63.9828	61.2311	64.3348	64.4061	64.6703	64.2106	64.3384	64.4044	64.3348	65.7837	62.0314	77.8367	69.7093	77.4051	70.1089	80.6685	78.6375
Amycolatopsis orientalis	DSM 46075	aor31	64.3725	61.6897	63.8327	65.6158	65.7732	64.6777	64.7729	64.5988	66.661	66.7537	65.0234	63.9391	63.8763	65.0474	63.8505	64.3167	63.6754	63.8285	63.8047	66.7923	62.5269	65.9856	64.8695	64.5857	64.2819	60.8781	63.8529	63.9172	64.1686	63.7227	63.8435	63.8996	63.8583	65.2818	61.7135	77.3812	68.7452	80.8278	69.7042	83.1497	81.0927	83.5347
Amycolatopsis xylanica	CPCC 202699	axy51	67.0078	64.7378	68.995	68.5654	68.8344	68.9783	68.4195	68.2491	67.5948	67.6399	68.6059	67.8298	67.8235	68.7429	68.8906	69.46	68.0858	68.1469	68.1683	66.0028	63.9132	67.0847	66.784	65.9542	65.0498	63.9323	65.5309	65.5627	65.8414	65.2748	65.2772	65.5544	65.5309	68.2175	64.5057	61.3093	56.1047	58.8912	61.6469	61.1057	59.3314	60.8351	61.3017
Amycolatopsis nigrescens	CSC17Ta-90	ani27	63.9917	62.589	64.6763	66.1015	66.4364	65.9249	66.1154	65.9012	65.4046	65.4725	65.753	65.6822	65.7298	66.396	64.9354	65.1515	65.1223	65.2241	65.2418	61.9694	59.6569	62.769	63.4322	61.2431	60.0054	59.1065	61.0426	61.109	61.3676	60.8438	60.9537	61.1102	61.0704	63.1649	59.8945	60.7926	56.9713	60.3138	61.582	62.3128	60.4074	62.1617	61.9037	64.2601
Amycolatopsis sp.	75iv2	as41	58.5739	57.4855	59.97	60.1772	60.8531	60.7188	60.0383	59.9104	59.8058	59.8123	60.5448	60.5339	60.506	61.2479	59.9687	60.885	60.7999	60.8498	60.9285	62.9031	58.2077	61.0715	62.198	60.3176	60.4678	57.6284	59.9287	59.9683	60.1135	59.8546	59.8854	59.9706	59.9683	61.2388	58.294	62.1799	57.4027	57.9846	59.2075	60.1931	58.6341	61.9503	61.2238	57.0803	61.2832
Amycolatopsis thermoflava	N1165	ath47	57.2085	56.3113	57.6933	59.0033	59.328	58.9522	58.1214	57.9979	58.5882	58.5913	58.3963	58.6829	58.668	59.1184	58.762	58.5278	58.6794	58.7576	58.8304	61.1526	57.5946	60.2648	60.382	59.436	58.6646	56.6672	58.7054	58.7614	58.6572	58.6098	58.6991	58.7592	58.7388	59.7322	56.6448	61.0453	56.1983	57.7987	58.3348	59.0922	58.0438	60.7088	60.7577	55.8657	59.3623	86.0078
Amycolatopsis methanolica (A)	239	amet26	56.5681	56.0837	58.4199	58.2349	58.8587	58.7711	58.1018	57.9186	58.1316	58.1336	58.5878	58.7947	58.7405	58.9943	57.8814	58.6552	59.097	59.1684	59.24	60.5001	56.283	58.7926	60.0088	58.3587	57.4053	55.7248	57.865	57.9311	58.0371	57.784	57.8705	57.9235	57.9126	59.2551	56.2938	61.7493	55.4578	56.3866	57.9966	58.4552	56.9897	60.4904	59.3499	56.5694	58.8298	82.351	82.6684
Amycolatopsis methanolica (B)	239	amet25	56.769	56.2966	58.664	58.4671	59.0953	59.0028	58.2382	58.0541	58.3593	58.362	58.7463	58.9288	58.887	59.2214	58.1135	58.8815	59.3532	59.4252	59.4968	60.7527	56.4851	59.0097	60.2289	58.4827	57.6155	55.9154	58.1181	58.1844	58.3187	58.0655	58.1099	58.1766	58.1659	59.4748	56.4983	61.9595	55.6255	56.5887	58.2437	58.6677	57.1817	60.7273	59.5693	56.7949	59.0707	82.6684	82.8983
Amycolatopsis thermalba	NRRL B-24845	athe55	58.4867	58.2436	60.3525	60.3259	60.9251	61.1736	60.0026	59.865	60.4366	60.3947	60.7226	61.0098	60.9406	61.5223	60.2321	60.4533	61.8872	61.949	62.0534	61.8324	56.9686	60.0929	61.6911	58.8085	57.9798	56.561	58.826	58.8809	59.2055	58.7212	58.7821	58.8784	58.8624	60.2703	57.2954	60.797	56.5634	58.2252	58.3804	60.0273	58.455	62.0482	60.3074	57.4961	62.3978	81.8917	78.8395
Amycolatopsis thermalba	50.9b	athe54	58.507	58.1616	60.2799	60.2503	60.8791	61.1394	59.9281	59.8039	60.4817	60.4338	60.7355	60.957	60.901	61.4932	60.2791	60.4543	61.8896	61.9511	62.0551	61.9621	57.0407	60.0831	61.694	58.8513	58.0891	56.5449	58.8505	58.9053	59.2291	58.746	58.8006	58.8967	58.8868	60.2845	57.3141	60.83	56.4858	58.246	58.4564	60.0977	58.5178	62.1466	60.3716	57.4884	62.5265	81.9647	78.9349
Amycolatopsis ruanii	49.3a	arun53	58.4346	58.6927	60.4105	60.885	61.4834	61.1665	59.8373	59.7188	60.9543	60.9266	60.7987	60.8916	60.8418	61.6479	60.6126	60.5498	61.67	61.7522	61.8162	61.9618	57.2687	60.2568	61.1576	59.2283	57.9709	56.3598	58.576	58.6312	58.9777	58.4478	58.5339	58.6228	58.6064	60.1596	57.2258	61.6657	56.735	58.266	58.7328	59.949	58.644	62.5958	61.2266	57.5628	62.0458	81.8919	79.1413
Amycolatopsis sacchari	DSM 44468	asac40	56.8985	55.9673	57.966	57.8712	58.6568	57.9463	57.7006	57.5496	57.4272	57.4271	57.7843	58.0526	57.9987	58.6098	58.2587	58.9795	59.2049	59.3231	59.3477	63.2722	60.2229	61.5461	62.9457	60.6855	60.2009	57.9291	61.1263	61.1735	61.3553	60.9486	61.0836	61.1392	61.1441	62.5426	59.4429	62.6682	57.8219	58.1876	60.2419	59.4792	58.768	62.209	61.548	57.301	59.241	72.6236	70.0663
Amycolatopsis taiwanensis	DSM 45107	ata46	52.9101	51.3572	53.6974	53.6946	54.5015	53.4224	53.5596	53.3926	53.5785	53.5796	53.7182	53.3046	53.2258	53.7156	53.1558	53.5632	53.2954	53.4139	53.4359	55.1982	52.7922	54.2453	54.0323	53.2377	52.5406	50.7125	53.4014	53.465	53.5907	53.2759	53.4162	53.4619	53.452	53.8614	51.1115	57.6782	52.0829	53.7132	53.9136	56.0966	53.7252	56.5472	57.1561	52.4237	56.3389	60.5215	59.8931
Amycolatopsis marina	CGMCC 4.3568	ama17	58.2399	58.8716	60.9719	61.2724	60.7821	60.5859	58.7454	58.5859	62.1867	62.2143	60.1822	60.2626	60.2518	60.9754	60.3569	60.8569	60.9366	61.0904	61.0936	57.7284	54.4296	56.713	58.2218	56.9639	54.8982	53.8892	55.9983	56.043	56.4222	55.8292	55.9447	56.037	56.0169	57.4632	54.5473	57.5936	51.1389	53.9475	55.7746	54.9975	53.7653	57.1068	57.7679	57.3682	61.2711	59.5946	57.854
Amycolatopsis palatophryngis	DSM 44832	apa52	56.0299	56.3027	58.1831	58.5924	58.4038	58.2956	56.7823	56.6069	59.5736	59.6447	58.0311	57.7886	57.7591	58.4186	57.8843	58.165	58.7185	58.8481	58.8395	55.789	52.4412	54.2729	55.1445	54.817	51.9584	51.384	53.5681	53.6318	53.9352	53.3927	53.4851	53.622	53.5805	54.7062	51.8865	56.4171	50.7336	52.8624	53.9466	53.4453	53.0275	56.0488	56.7152	54.3393	58.1744	57.3266	57.0378
Saccharomonospora cyanea	NA-134	sc58	50.717	51.7252	54.3953	53.2315	53.4725	53.6179	52.1691	51.9425	52.9395	52.9892	53.5018	52.922	52.9947	54.0356	52.7453	54.1262	54.2833	54.3622	54.3652	51.3388	48.2554	49.2776	52.151	50.2407	48.4824	48.1393	49.3931	49.4516	49.8676	49.2187	49.3032	49.4591	49.4137	51.106	48.7166	52.3369	45.979	47.9691	49.0049	49.0953	48.0473	51.0939	50.5047	50.4639	53.5984	56.6228	54.4846
Saccharomonospora azurea	NA-128	sa59	48.3554	49.2216	52.2256	50.8943	51.0035	50.6429	49.675	49.5325	50.288	50.2928	50.596	50.2969	50.3202	50.9827	49.84	51.8619	51.8992	51.9635	52.0109	49.6818	46.3446	46.9676	49.4717	47.8145	45.9762	45.6947	47.3779	47.4473	47.8869	47.2624	47.359	47.4574	47.4067	49.0358	46.8651	50.9618	44.8634	45.9347	47.4626	47.1634	46.015	50.0974	49.1182	48.715	51.3225	54.121	52.337
Saccharomonospora glauca	K62	sg62	47.8992	49.0286	52.0675	50.5153	50.5198	50.2864	49.2782	49.0884	49.7975	49.862	50.0471	50.0039	50.0276	50.7793	49.7009	51.0392	51.9956	52.0858	52.1084	48.8482	45.6921	46.5714	49.2846	47.8011	45.5686	45.5706	47.3031	47.3585	47.7706	47.1655	47.2704	47.3543	47.3394	48.5361	46.2426	50.7542	44.1491	45.5592	46.6035	46.6965	45.7959	49.2218	48.2562	48.4654	50.8773	53.7439	52.337
Saccharomonospora marina	XMU15	sm63	51.527	52.2562	53.8815	53.4817	53.6862	52.3237	51.3652	51.1772	54.2254	54.201	52.5172	51.9875	51.8873	53.085	52.9466	53.8251	53.3718	53.4463	53.5251	52.2573	50.026	50.9697	52.0379	51.6822	49.9294	48.3397	50.7449	50.7809	51.0408	50.5774	50.7321	50.7735	50.7713	51.809	49.5676	56.0102	48.5775	50.1473	51.4926	50.1826	50.3105	53.2054	53.7785	51.1611	53.6011	58.3922	58.0027
Saccharomonospora paurometabolica	YIM90007	sp64	42.321	42.6209	45.0201	43.6681	43.8483	43.7939	43.1794	43.1546	43.6172	43.6362	44.0577	43.3646	43.3834	43.999	43.3909	44.8677	45.0324	45.0644	45.1699	43.4769	40.5647	41.4266	43.6008	42.2473	41.2754	40.7714	41.7833	41.8331	42.1551	41.6894	41.7227	41.8281	41.7905	43.3386	42.7333	44.2843	40.0849	40.603	41.7099	41.8781	40.932	43.6802	42.9272	42.5927	44.1131	48.0118	46.7821
Saccharomonospora viridis	DSM 43017	sv66	45.725	46.9618	49.4755	47.4319	47.8388	48.2095	47.0035	46.7875	46.7694	46.8639	47.7389	47.5418	47.5916	48.6001	47.362	48.8341	49.6633	49.7537	49.7713	47.0523	43.9158	44.5425	47.2425	45.1784	43.095	43.2841	44.8464	44.9042	45.3676	44.77	44.8582	44.9177	44.8613	46.7801	44.7396	48.7393	43.9298	44.1266	44.6412	44.9033	44.3663	47.762	46.2326	46.4329	48.7075	51.4274	50.1891
Saccharomonospora xinjiangensis	XJ-54	sx67	49.3988	50.4013	53.7206	51.4219	51.6764	51.6223	50.6893	50.4679	50.9783	50.9932	51.7817	51.3526	51.4067	52.3556	51.1208	52.7871	53.1458	53.2198	53.2658	50.0345	46.5192	47.1348	50.5673	48.7022	46.6036	46.5202	47.7725	47.8345	48.3178	47.6477	47.7143	47.8298	47.7941	49.6935	47.5977	51.2053	44.4282	46.6281	47.4015	47.4578	46.692	49.8089	49.0421	49.5998	51.7337	54.2753	52.4319
Amycolatopsis halophila	YIM 93223	aha9	46.0968	46.3551	48.771	48.3876	48.1226	48.3514	47.0852	46.9023	48.2798	48.2776	47.7056	47.7997	47.6155	48.498	47.3022	48.2889	48.9574	49.0622	49.0241	46.4886	43.8572	44.7775	46.2642	45.5533	43.6015	43.1108	44.9588	45.0943	45.3	44.8198	44.8055	45.0928	45.0206	46.2108	44.2749	47.4828	43.8056	43.8606	44.9071	44.7887	44.4429	47.4606	45.8399	46.3283	48.2096	48.9392	47.8565
Saccharothrix espanaensis	DSM 44229	ses61	53.1948	53.6079	53.7821	53.5866	53.8837	54.3929	53.972	53.8407	52.9265	52.9141	53.6749	54.2923	54.1719	54.4175	53.323	53.5501	54.3225	54.4039	54.4872	52.1464	49.2966	51.7236	53.5167	51.6919	49.6147	50.1816	51.6405	51.6931	52.0043	51.5226	51.5789	51.6916	51.6796	53.2324	50.0885	48.6173	46.9285	48.3098	48.3939	50.0428	48.966	49.7803	49.4588	52.6172	52.5001	49.7199	48.3974
Pseudonocardia dioxanivorans	CB1190	pd68	40.0411	39.2551	41.6984	41.3252	41.6872	41.7164	41.1082	40.9381	41.603	41.5091	41.6772	41.1092	40.9067	41.7744	40.7083	41.6453	41.8858	41.931	41.9389	43.8649	41.7574	42.7701	42.9793	42.2663	41.7776	40.005	42.5744	42.6295	42.5146	42.4531	42.5037	42.6306	42.6055	43.2443	41.5343	45.9411	44.323	43.4802	43.7421	43.4562	43.5047	45.53	45.1954	40.7951	41.3304	48.0785	48.6228
Saccharopolyspora erythraea	NRRL 2338	se60	49.0712	48.3732	50.9812	50.3143	50.8025	50.5899	49.835	49.6799	50.262	50.1971	50.6031	50.1343	49.9488	51.0937	50.016	50.6233	50.5238	50.5612	50.6345	49.1025	46.9912	48.5247	49.6741	48.7556	47.2845	46.6216	47.8583	47.9098	48.141	47.7424	47.8449	47.9417	47.9062	49.3492	47.4792	50.3749	45.8232	46.9611	48.624	48.3227	47.3945	50.099	49.0125	48.3867	52.9117	52.3269	51.0709
Saccharopolyspora spinosa	NRRL 18395	ss65	43.5065	42.4467	44.7393	43.6051	43.9245	43.9259	43.6946	43.6031	43.6373	43.6226	43.478	43.8111	43.8073	44.0595	44.2589	44.0719	43.8747	43.955	43.9667	43.6122	42.4332	42.6217	43.6907	43.0331	41.4877	40.6724	42.6897	42.7229	42.7514	42.6122	42.7086	42.7238	42.7067	43.5798	42.0152	45.5046	43.2891	43.4768	43.4609	44.2245	43.6595	45.3062	44.773	42.7208	46.3131	46.2436	46.4596
Thermobispora bispora	DSM 43833	tb69	31.4753	31.8136	34.1015	32.801	33.2276	33.4346	32.5918	32.4333	32.3387	32.4052	32.9113	32.7068	32.7321	33.3135	33.172	34.1711	34.3605	34.4004	34.4109	33.8574	31.5595	32.3146	33.9375	32.8645	31.5305	31.6616	32.7766	32.787	32.9798	32.6044	32.6707	32.7928	32.7996	33.8255	32.7385	34.8033	31.5417	31.2432	32.1012	32.2601	31.371	34.2195	32.7866	33.1231	32.9339	36.3227	35.2084
[truncated: 22 more columns]
