# Supplementary material for: Revisiting the Taxonomic Status of the Biomedically and Industrially Important Genus Amycolatopsis, Using a Phylogenomic Approach
Source: Front Microbiol. 2018 Sep 27;9:2281. doi: 10.3389/fmicb.2018.02281 (PMC6171478; doi:10.3389/fmicb.2018.02281)
Supplement: Supplementary file 3 [file Table_3.XLSX]

## Sheet: S3A
Supplementary Table 3A. Pairwise FBS values for the entire dataset. The short names are explained in Supplementary Table 1.
	aal1	aco7	aor28	aor29	are34	are35	are36	ade8	alu15	alu16	as45	as42	aja10	aor32	ake13	ake14	ake12	aaz4	aaz3	apr33	ale56	aau2	aba5	ato48	aken57	ari37	ava50	ava49	ame18	ame23	ame21	ame24	ame22	ame20	ame19	aje11	abe6	aor30	aor31	aci43.fas	as44	aru38	asa39	as41	ath47	amet26	amet25	arun53.fas	athe54.fas
aal1		46.8083	46.3366	45.4013	42.5654	42.5604	42.5714	49.8042	47.6171	47.5349	49.1747	49.8109	49.7662	49.2748	48.5147	49.1045	49.127	58.3534	58.3333	12.7456	13.0456	12.3237	12.2357	12.5177	12.2314	12.197	11.5327	12.3286	12.0318	12.0527	12.0478	12.042	12.0406	12.0256	12.0275	7.84395	8.64651	9.16056	9.55271	9.24635	9.24323	9.35792	10.9526	6.84143	6.8704	6.38908	6.38859	6.70271	6.69259
aco7	50.5774		46.783	45.9197	45.2557	45.2573	45.2646	46.5397	46.5789	46.5164	46.2269	46.6402	46.9312	46.2082	46.1866	46.709	46.7183	47.9486	47.9303	12.2768	12.4576	12.1032	11.9529	12.2839	11.9138	11.981	11.3752	12.0444	11.829	11.8346	11.8309	11.8197	11.8187	11.8274	11.8293	7.72476	8.65621	9.11205	9.42834	8.94512	9.12608	9.23522	10.9483	6.54008	6.59248	6.21635	6.21571	6.42843	6.34276
aor28	47.8828	44.7543		74.6585	51.0838	51.0884	51.1026	47.3049	46.902	46.8186	47.4317	48.0433	48.317	48.1958	46.9843	47.5775	47.598	47.3909	47.3775	13.0995	13.8598	13.0428	13.451	13.4907	13.3576	12.8957	12.4576	13.2745	12.8522	12.8726	12.8699	12.8606	12.858	12.8477	12.8561	8.09841	9.16379	9.52576	9.85437	9.48114	9.39972	9.44805	11.3799	7.036	7.07949	6.58884	6.58881	6.94902	6.90892
aor29	49.0428	45.95	78.0932		52.5497	52.5531	52.5711	49.3786	48.5958	48.5654	49.4286	50.0156	49.9984	50.3012	49.1346	49.4826	49.4963	49.5441	49.5349	13.5817	14.4993	13.3386	13.8657	13.8857	13.8469	13.4686	12.8591	13.6368	13.262	13.2624	13.2585	13.2464	13.245	13.2468	13.2603	8.2398	9.50833	9.87927	10.1177	9.62878	9.68001	9.62954	11.8906	7.2194	7.10454	6.78222	6.78078	7.00685	7.00313
are34	50.2117	49.4378	58.2308	57.2957		99.8564	99.806	50.4113	50.4438	50.4172	50.4805	50.1075	50.0171	51.0544	50.1325	49.7623	49.7783	50.0503	50.0296	13.8195	14.2556	13.9942	13.5463	13.8139	13.5452	13.6068	12.8648	13.6203	13.1961	13.1978	13.1939	13.1776	13.1777	13.1928	13.1959	8.65172	9.52277	10.2594	10.3991	10.0136	10.1841	10.2326	11.9927	7.4731	7.27889	7.01811	7.01792	7.22558	7.24076
are35	50.1754	49.5399	58.244	57.3134	99.8971		99.8298	50.3846	50.4156	50.3822	50.476	50.1673	50.083	51.1079	50.1889	49.8113	49.8204	50.1012	50.0859	13.8353	14.2867	13.9407	13.5593	13.8158	13.567	13.5547	12.9015	13.6828	13.1672	13.1656	13.1615	13.1451	13.1451	13.1559	13.1642	8.6552	9.53401	10.2174	10.3492	10.0448	10.1149	10.1478	11.9847	7.5024	7.35585	7.02958	7.03187	7.22843	7.2457
are36	50.1588	49.4605	58.2481	57.3221	99.7516	99.7185		50.4678	50.4972	50.4568	50.4374	50.1603	50.0513	51.1279	50.1511	49.735	49.7536	50.1038	50.0822	13.781	14.2881	13.9981	13.6196	13.8064	13.5435	13.6419	12.8536	13.6269	13.1629	13.1709	13.1671	13.1523	13.1507	13.1614	13.1673	8.65363	9.61197	10.2745	10.4578	10.0888	10.1874	10.2296	12.0892	7.58138	7.32269	7.07523	7.07748	7.26434	7.30992
ade8	56.914	49.2463	52.3234	52.2965	48.852	48.8518	48.8685		58.9959	58.9923	59.9787	60.761	60.4112	61.0586	59.9078	59.9139	59.9252	58.0428	58.0288	13.5236	14.1324	13.4093	13.27	13.4432	13.2986	13.1019	12.8132	13.5715	13.1108	13.1144	13.1114	13.1001	13.0981	13.1032	13.1085	8.394	9.64191	10.1371	10.317	9.92515	9.98876	9.95035	12.0905	7.41333	7.30261	7.03003	7.03259	7.36015	7.3636
alu15	51.5632	46.7455	49.1179	48.7614	46.4442	46.4392	46.4425	55.9104		99.3537	59.6683	59.7999	59.724	59.9154	59.7009	59.0803	59.1267	53.3746	53.35	13.3384	13.8003	13.2487	12.9415	13.5024	13.2732	13.0433	12.3874	13.2255	12.7949	12.8319	12.8257	12.8194	12.8171	12.7991	12.8154	8.2489	9.24204	9.94748	10.0842	9.79401	9.67263	9.76089	11.6253	7.39636	7.22216	6.90116	6.90106	7.15083	7.13446
alu16	51.7037	46.8485	49.2768	48.9537	46.5464	46.5402	46.5489	56.1431	99.7483		59.8863	59.9923	59.913	60.0545	59.8708	59.2201	59.2493	53.4515	53.4357	13.2564	13.7774	13.1149	12.8151	13.4703	13.2221	13.1026	12.4059	13.1708	12.706	12.726	12.7201	12.711	12.7095	12.7111	12.7221	8.10185	9.1865	9.92801	9.96335	9.6669	9.59056	9.68396	11.6269	7.29443	7.13872	6.79933	6.79941	7.08649	7.07725
as45	53.8461	46.8251	50.063	49.9704	46.8554	46.851	46.8683	57.3762	60.1927	60.1626		78.3495	78.2549	72.577	71.3742	71.725	71.7569	56.0175	55.9894	14.008	14.3999	13.6279	13.1454	13.7385	13.6901	13.481	12.9227	13.7444	13.1755	13.1792	13.1748	13.1691	13.1656	13.1698	13.1738	8.57209	9.65518	10.5264	10.5844	10.3599	10.3189	10.3901	12.0665	7.63957	7.45751	7.03749	7.03734	7.37705	7.37704
as42	54.0369	46.7901	50.3275	50.2403	46.0581	46.0537	46.0731	57.6629	59.8817	59.8358	77.8828		88.8207	72.3957	71.4637	72.0079	72.0468	56.0572	56.0329	13.9262	14.521	13.4389	13.1183	13.9912	13.6252	13.4459	12.9977	13.7961	13.1241	13.1289	13.1222	13.1177	13.1152	13.1158	13.1229	8.48401	9.67983	10.3166	10.6887	10.255	10.0451	10.1305	12.0969	7.48965	7.36615	6.94095	6.94076	7.31667	7.26074
aja10	53.9044	47.1339	50.6208	50.3394	46.0823	46.0793	46.1017	57.275	59.7921	59.6903	77.6708	88.6903		71.9545	70.899	72.8491	72.9001	55.99	55.9676	13.9393	14.468	13.5492	13.3433	14.123	13.8231	13.4689	12.9293	13.8394	13.2516	13.2729	13.2685	13.2619	13.2596	13.2467	13.2517	8.66142	9.6784	10.4453	10.7043	10.1466	10.1772	10.2219	12.1342	7.58621	7.57575	7.04711	7.04697	7.46528	7.38878
aor32	53.7395	46.6511	50.7999	50.79	47.3444	47.3388	47.356	58.2036	60.347	60.2518	72.4264	72.6644	72.3256		76.8074	77.323	77.3741	55.4288	55.4132	14.1088	14.6496	13.8581	13.694	14.0743	13.9421	13.7324	13.0679	13.9987	13.4518	13.471	13.4632	13.4556	13.4552	13.4401	13.4518	8.75579	9.8256	10.6288	10.6238	10.3707	10.3638	10.3036	12.3187	7.79252	7.58855	7.15211	7.15197	7.46322	7.47589
ake13	52.1327	46.1117	48.734	48.9784	45.7477	45.7527	45.767	56.4061	59.2915	59.2277	70.2499	70.7192	70.3494	75.753		88.6409	88.7025	54.3913	54.3709	13.6962	14.3156	13.3935	12.9794	13.7413	13.4448	13.2341	12.717	13.5028	12.9658	12.9747	12.9655	12.9587	12.9578	12.9572	12.9709	8.44029	9.57625	10.2463	10.4445	9.97824	9.9757	10.0659	12.0144	7.40965	7.25187	6.90245	6.90208	7.19283	7.20324
ake14	51.0754	44.9801	47.8551	47.7623	44.0708	44.0708	44.1051	54.595	56.7256	56.6658	68.3574	69.0112	70.0771	73.8424	85.8961		99.9461	52.6963	52.6728	13.3981	13.8162	12.9699	12.703	13.4233	13.0496	12.8814	12.4087	13.1446	12.7537	12.7563	12.7507	12.741	12.7402	12.7437	12.751	8.3338	9.46979	10.067	11.8244	9.64968	9.76877	10.0887	11.9334	7.17991	7.15203	6.67662	6.67649	7.12003	7.05335
ake12	50.9664	44.9765	47.7419	47.707	44.0401	44.0432	44.0449	54.3537	56.6304	56.5021	68.0682	68.7802	69.8744	73.692	85.7066	99.7385		52.5609	52.5468	13.4794	13.8697	13.0625	12.8039	13.4979	13.164	12.9339	12.3984	13.2077	12.8152	12.8328	12.8263	12.8198	12.8186	12.7972	12.8142	8.36581	9.60188	10.0845	11.8262	9.73077	9.75433	10.0687	11.8899	7.34797	7.32704	6.75455	6.75452	7.25715	7.20878
aaz4	61.9997	47.2363	48.6672	48.7906	45.1662	45.1671	45.1765	53.9784	52.31	52.2674	54.5186	54.9298	54.981	54.0498	53.8061	53.8835	53.8973		99.8186	13.8427	14.2067	13.3298	13.159	13.6183	13.6629	13.3028	12.8197	13.5897	13.1597	13.1615	13.157	13.1415	13.1446	13.1505	13.1572	8.41309	9.39339	10.021	10.3215	10.0313	9.95623	9.95352	11.9412	7.53404	7.31291	6.94402	6.94358	7.28975	7.29885
aaz3	61.9911	47.2696	48.7664	48.8195	45.2629	45.2662	45.2724	53.9704	52.286	52.2353	54.4941	54.9663	54.9036	54.0426	53.7571	53.8369	53.8575	99.9138		13.7812	14.27	13.2814	13.1213	13.5634	13.6019	13.1437	12.7552	13.5155	13.1175	13.1282	13.1219	13.1082	13.1115	13.1142	13.1226	8.41114	9.43095	10.0125	10.2876	9.98351	9.94184	9.95103	11.9957	7.49387	7.26365	6.9584	6.95841	7.28928	7.31014
apr33	12.0777	10.8682	12.0937	12.0922	11.2011	11.1961	11.2001	11.3807	11.6728	11.6522	12.2311	12.2959	12.2704	12.2044	12.0963	12.2745	12.2815	12.5169	12.5195		44.571	41.5796	37.8365	39.4873	39.8039	38.6768	38.3604	41.6089	40.3444	40.5287	40.5273	40.4816	40.4794	40.5051	40.5151	9.84278	11.1849	11.9593	12.0517	11.7624	11.6736	11.6574	16.156	8.3558	8.16396	7.59742	7.59821	8.02343	7.92217
ale56	12.3006	10.8567	12.6664	12.7178	11.391	11.3845	11.3895	11.8638	11.9919	11.9733	12.5185	12.7146	12.6409	12.7102	12.666	12.5918	12.6005	12.7607	12.7619	44.0645		38.587	39.083	40.5806	41.9589	39.7539	39.5188	42.9103	40.5278	40.5378	40.5336	40.4915	40.4887	40.5201	40.5257	9.74457	11.7338	12.0153	12.0807	11.5449	11.4094	11.3609	15.9297	8.61447	8.40066	7.69091	7.69119	7.96982	7.94796
aau2	13.0715	11.9054	13.3496	13.267	12.6265	12.6168	12.6175	12.4802	12.9125	12.8427	13.3292	13.3567	13.3555	13.4763	13.3946	13.374	13.3877	13.4355	13.4347	46.1322	43.2999		40.4031	40.7946	41.131	41.5149	39.6211	42.9339	41.6222	41.6722	41.6692	41.6205	41.6197	41.6441	41.6431	11.4287	12.8984	14.0949	13.507	13.272	13.0865	13.1252	17.1607	9.77656	9.51401	8.86394	8.86416	9.26325	9.12414
aba5	11.1275	10.1323	11.8693	11.7221	10.5371	10.5364	10.5358	10.5752	10.8442	10.7864	10.9788	11.0799	11.1504	11.3238	11.0206	11.144	11.1523	11.2787	11.2765	36.0298	37.5152	34.6173		40.9408	41.4358	38.9741	37.3923	40.8055	43.5544	43.7706	43.7704	43.7226	43.719	43.7399	43.7394	8.995	10.4938	10.7301	10.6691	10.3207	10.2486	10.3047	14.1322	7.50763	7.36902	6.88176	6.88178	7.21477	7.1881
ato48	12.055	11.0454	12.5826	12.569	11.3805	11.3769	11.3788	11.4695	11.9822	11.9184	12.1808	12.4875	12.5632	12.4428	12.3425	12.4826	12.4961	12.4592	12.4601	39.5359	41.3759	36.9845	43.1843		54.8599	51.4188	44.2489	47.9789	49.8162	49.8812	49.8778	49.8271	49.826	49.8348	49.8418	9.89085	11.2336	11.7041	11.9949	11.2682	11.2724	11.3668	15.4815	8.52223	8.35324	7.81147	7.81075	8.14574	8.11463
aken57	11.8273	10.5472	12.3964	12.4404	11.0392	11.0388	11.0431	11.2514	11.6972	11.6715	12.0675	12.1481	12.2065	12.2504	12.0871	12.0981	12.1048	12.4798	12.478	40.5318	43.0529	37.6992	44.3162	55.5831		53.213	46.927	51.3456	55.5302	55.5387	55.5336	55.4831	55.4803	55.5125	55.521	9.57113	11.0269	11.3002	11.3644	11.1327	10.8172	10.844	14.9163	8.11929	7.8521	7.44303	7.44313	7.6444	7.64124
ari37	13.1111	11.9868	13.3746	13.3646	12.4181	12.4168	12.419	12.3024	12.9339	12.8895	13.1564	13.2889	13.2893	13.4089	13.2481	13.2222	13.2312	13.349	13.3486	43.2628	45.1597	41.9337	45.8758	57.3333	58.5045		48.2271	52.6331	56.108	56.123	56.118	56.059	56.0572	56.0848	56.1047	10.4959	12.2439	12.7604	12.6455	12.4117	12.0484	11.9587	16.4531	9.23076	9.04616	8.3579	8.35641	8.55725	8.5542
ava50	12.5489	11.2984	13.0305	12.92	11.8267	11.8269	11.8293	12.1728	12.4007	12.4023	12.9023	13.0255	13.0551	13.0338	12.8714	12.9191	12.927	13.0528	13.0582	43.8773	45.4789	40.914	45.145	50.1562	52.7502	49.3165		99.0648	51.3431	51.3508	51.3449	51.3033	51.3047	51.3362	51.3424	10.5295	12.029	12.5285	12.5341	12.0611	11.9125	11.8818	16.335	8.69841	8.49835	7.99421	7.99415	8.30671	8.33725
ava49	12.343	11.0507	12.8046	12.6991	11.5599	11.5567	11.5606	11.8899	12.1868	12.1719	12.6496	12.7376	12.735	12.8621	12.6135	12.6646	12.6713	12.8004	12.802	43.5685	45.3233	40.4224	45.0016	50.0381	52.789	49.2591	90.5207		51.3852	51.3992	51.3935	51.3412	51.3421	51.3732	51.3833	10.3151	11.8125	12.3167	12.2599	11.8203	11.6708	11.6562	15.9758	8.50113	8.28383	7.75322	7.75322	8.15034	8.18907
ame18	11.8506	10.7794	12.133	12.1359	11.056	11.0587	11.0616	11.2191	11.675	11.5988	11.8805	12.0045	11.9754	12.095	11.9357	12.0108	12.0202	12.1903	12.1909	41.4929	42.3084	38.7054	47.2831	51.131	56.1582	51.6973	46.0616	50.503		99.9714	99.9634	99.8806	99.8789	99.8616	99.9462	9.86365	11.2559	11.5636	11.5436	11.246	11.1123	11.028	15.61	8.2608	8.062	7.50788	7.50819	7.7348	7.74872
ame23	11.5856	10.5733	11.8478	11.9435	10.8381	10.8358	10.8391	10.9787	11.4314	11.363	11.6088	11.7545	11.7793	11.8147	11.6669	11.773	11.782	11.9882	11.9876	40.8072	41.3432	37.9469	46.4454	49.9203	54.8925	50.5715	45.0792	49.448	97.4395		99.9898	99.8954	99.9008	99.8437	99.8749	9.69795	10.9974	11.4096	11.3811	11.0612	10.9053	10.8622	15.1871	8.07978	7.90726	7.36479	7.36497	7.59927	7.58807
ame21	11.5791	10.5893	11.8337	11.8812	10.8054	10.8047	10.8094	10.9738	11.3591	11.2872	11.5704	11.7171	11.7354	11.8114	11.6548	11.7353	11.7458	11.8871	11.8862	40.7908	41.3624	37.9511	46.4592	49.9391	54.9149	50.5078	45.0657	49.4003	97.428	99.9903		99.8903	99.8932	99.8456	99.8615	9.66596	11.0052	11.4141	11.3169	11.031	10.8721	10.8096	15.1621	8.08289	7.89076	7.33715	7.33722	7.56434	7.57431
ame24	11.6271	10.6201	11.8293	11.8959	10.7779	10.7781	10.7818	10.9493	11.4184	11.3484	11.5793	11.7755	11.7635	11.8209	11.6612	11.744	11.7544	11.9531	11.9543	40.8513	41.3523	37.8772	46.3231	49.935	54.94	50.5325	45.1109	49.4506	97.4399	99.9811	99.973		99.9904	99.8459	99.8743	9.69076	10.9637	11.3537	11.3559	11.0067	10.8811	10.8314	15.1359	8.11001	7.90287	7.37881	7.37872	7.61129	7.61219
ame22	11.6228	10.5875	11.8731	11.9105	10.8012	10.8024	10.8057	10.9594	11.4067	11.3333	11.6105	11.7319	11.7418	11.8589	11.6593	11.7551	11.7656	11.9629	11.9634	40.8221	41.3809	37.8598	46.3231	49.9187	54.8935	50.5295	45.1194	49.4642	97.4391	99.986	99.9757	99.9884		99.8456	99.8749	9.65084	10.9615	11.3511	11.2888	11.03	10.8672	10.8148	15.1756	8.08779	7.90591	7.39506	7.39493	7.62459	7.622
ame20	11.5972	10.6046	11.8219	11.9222	10.7779	10.7738	10.7814	10.9986	11.4382	11.3659	11.58	11.727	11.7064	11.8016	11.6315	11.7169	11.7258	11.8976	11.8996	40.6586	41.3259	37.8403	46.3072	49.9063	54.7621	50.4248	45.0383	49.3517	97.4787	99.9744	99.9717	99.8895	99.8912		99.8959	9.64202	10.9094	11.3032	11.3009	10.9568	10.8582	10.7482	15.0993	8.03938	7.8635	7.37319	7.37346	7.5618	7.57368
ame19	11.5133	10.5503	11.8809	11.9248	10.7687	10.7655	10.7704	10.9639	11.3879	11.2993	11.4724	11.674	11.638	11.7734	11.6327	11.7194	11.7292	11.8767	11.8744	40.6216	41.1335	37.6658	46.2191	49.8002	54.6759	50.3777	44.962	49.2805	97.5309	99.9846	99.9761	99.9001	99.8972	99.8683		9.66642	10.9375	11.3537	11.268	10.9747	10.8529	10.7252	15.2687	8.10162	7.89071	7.39118	7.39161	7.58012	7.56796
aje11	7.42811	6.90885	7.42773	7.37258	7.02486	7.02698	7.02257	7.08608	7.25395	7.22635	7.52392	7.58905	7.57975	7.62479	7.5069	7.57558	7.5813	7.63222	7.63716	9.99698	9.96861	10.2883	9.53656	9.867	9.58149	9.48752	9.40665	9.9631	9.64309	9.64747	9.64654	9.63696	9.63213	9.64104	9.64691		19.6527	23.2601	23.5513	23.2055	23.0541	23.02	14.9865	5.71137	5.66053	5.37971	5.37966	5.59963	5.55103
abe6	9.96734	9.23784	10.1007	10.1081	9.42009	9.41524	9.4109	9.62235	9.87992	9.75067	10.1451	10.4253	10.2337	10.2999	10.2711	10.4718	10.488	10.26	10.2659	13.3409	14.1855	13.7097	13.1737	13.1993	13.0353	13.0313	12.5714	13.5682	12.9836	13.0602	13.0571	13.0306	13.0359	13.0165	13.009	23.188		34.1673	34.6279	33.4304	32.3056	32.4027	18.4923	8.44193	8.45208	8.25121	8.25107	8.12605	7.88968
aor30	10.032	9.29132	9.94924	10.0169	9.51525	9.51634	9.51714	9.66484	9.98798	9.96751	10.4514	10.4507	10.4926	10.4857	10.4228	10.4416	10.452	10.3737	10.3751	13.6962	13.9596	14.4261	12.7567	13.228	12.7203	13.0582	12.6554	13.4481	12.8832	12.8889	12.8859	12.8695	12.8668	12.8796	12.8904	26.2346	33.1852		58.6193	55.2376	55.2338	54.5368	19.1049	8.31315	8.14184	7.60185	7.60161	8.06145	8.02124
aor31	9.88052	8.97948	9.76749	9.71576	9.10564	9.10317	9.10579	9.37813	9.46747	9.44469	9.97679	10.1834	10.1568	9.98229	10.0477	11.7209	11.7333	10.0683	10.0698	13.1408	13.2006	13.0521	12.0152	12.741	12.1664	12.1767	11.9958	12.6596	12.0561	12.0609	12.0609	12.0403	12.0373	12.0528	12.0543	25.0791	31.693	55.4874		57.4104	61.6429	61.9109	18.1873	7.58256	7.71887	7.13029	7.12999	7.51311	7.41743
aci43.fas	9.23051	8.31938	8.94285	8.91209	8.51612	8.51398	8.51852	8.62123	8.83379	8.80872	9.42635	9.52031	9.33586	9.3678	9.22313	9.21002	9.22066	9.42256	9.42234	12.2874	12.2733	12.3882	11.2882	11.7204	11.5573	11.5665	11.2343	11.8996	11.4117	11.4177	11.4122	11.4022	11.3994	11.4079	11.4159	24.0761	29.6402	50.741	55.7745		54.2727	53.6914	16.8343	6.9074	6.92887	6.36803	6.36591	6.79308	6.81697
as44	9.0137	8.37275	8.77574	8.75191	8.45225	8.45919	8.45551	8.64599	8.67502	8.65243	9.27274	9.18374	9.16336	9.22047	9.13748	9.14416	9.14857	9.24519	9.24653	12.045	11.9082	12.1154	10.9119	11.4037	11.1211	11.0638	10.8138	11.4627	11.0441	11.0625	11.0601	11.0454	11.0422	11.0524	11.059	23.3963	28.0711	49.7209	58.4743	53.1089		87.126	16.4238	6.89114	6.83951	6.31698	6.31616	6.73194	6.70113
aru38	9.19236	8.45115	8.92888	8.75153	8.45207	8.45531	8.45448	8.63217	8.76331	8.74326	9.33808	9.25723	9.20892	9.16476	9.24143	9.48825	9.49271	9.27532	9.2773	12.0289	11.8542	12.0866	10.9798	11.4731	11.0477	11.0194	10.8107	11.4368	11.0132	11.0175	11.0153	10.9978	10.9979	11.0109	11.0165	23.4161	28.3169	49.2643	59.108	52.7821	87.3717		16.6438	6.90236	6.88118	6.33666	6.33675	6.85569	6.74328
asa39	10.8799	10.0309	10.855	10.9334	10.09	10.0946	10.0983	10.4416	10.616	10.5799	10.9986	11.0709	11.1126	11.2212	11.1589	11.4022	11.4134	11.2095	11.2141	16.7596	16.7676	16.0592	15.4698	15.9637	15.3236	15.2339	14.9241	15.8563	15.6312	15.6228	15.621	15.5939	15.5952	15.6151	15.6215	15.3205	16.2381	17.3556	17.433	16.6291	16.6067	16.7778		8.15388	8.1098	7.59845	7.59876	7.91582	7.85871
as41	7.89046	7.11471	7.83458	7.78366	7.45083	7.45022	7.44912	7.54246	7.89966	7.87785	8.12743	8.08575	8.10374	8.28234	8.0262	8.05094	8.06181	8.17634	8.17598	10.2596	10.7198	10.7198	9.59362	10.2112	9.81119	10.0333	9.46645	10.0283	9.66419	9.6795	9.67853	9.66801	9.66525	9.67004	9.67721	7.01541	8.49992	8.8581	8.55726	8.12575	8.18824	8.21755	9.57028		71.0815	61.2463	61.2468	51.1012	51.3725
ath47	7.7929	7.00635	7.7617	7.63413	7.12941	7.12778	7.12719	7.28072	7.55255	7.50642	7.8342	7.87746	7.86178	7.89987	7.70509	7.86829	7.87615	7.87058	7.86863	9.78599	10.208	10.2557	9.17048	9.85309	9.38218	9.63453	8.94665	9.4948	9.27561	9.30339	9.30236	9.29442	9.29278	9.28816	9.29067	6.75661	8.32304	8.4759	8.51193	7.90908	7.93466	8.04885	9.33836	68.62		63.9727	63.9732	48.3882	48.077
amet26	8.66817	7.90196	8.64613	8.65764	8.20924	8.20658	8.21199	8.37809	8.62521	8.55975	8.87604	8.88849	8.83083	8.91379	8.80113	8.86675	8.87565	8.9051	8.9066	10.967	11.2257	11.3902	10.205	10.864	10.5876	10.7408	10.0048	10.6333	10.3387	10.371	10.3672	10.3624	10.3624	10.3536	10.3516	7.59511	9.71954	9.53919	9.43096	8.75579	8.8363	8.90921	10.4424	70.4098	75.9896		99.9554	52.5259	52.6912
amet25	8.71827	7.95895	8.70423	8.68467	8.25219	8.25175	8.25074	8.38848	8.62142	8.55636	8.90031	8.89223	8.81895	8.88255	8.80734	8.86926	8.87594	9.0783	9.08174	11.0234	11.2565	11.3467	10.2434	10.9142	10.6635	10.7097	10.1418	10.7585	10.408	10.438	10.4342	10.4276	10.4276	10.4135	10.4241	7.64121	9.74421	9.47465	9.42505	8.77614	8.86578	8.89247	10.5073	70.8216	76.4162	99.9825		52.8436	53.0729
arun53.fas	8.99701	8.05976	8.93197	8.81671	8.34409	8.33827	8.34298	8.64822	8.8079	8.77921	9.12929	9.11806	9.14917	9.15151	9.04127	9.27135	9.28101	9.31625	9.31938	11.3783	11.3378	11.7532	10.5398	11.1716	10.6512	10.7151	10.3428	10.9807	10.4732	10.4844	10.4829	10.4685	10.4681	10.4786	10.475	7.96607	9.4396	9.94753	9.77951	9.14692	9.19439	9.33478	10.7602	58.9429	57.6505	52.5922	52.5909		92.5968
athe54.fas	8.87607	7.98662	8.84903	8.78941	8.32252	8.31853	8.32345	8.60481	8.72495	8.69171	9.01624	9.03654	9.03134	9.12249	9.01337	9.10153	9.10596	9.25164	9.25351	11.138	11.3643	11.542	10.5307	11.1416	10.6156	10.694	10.3506	10.9837	10.5193	10.5238	10.5147	10.5108	10.508	10.5089	10.5207	7.82153	9.15577	9.85793	9.59049	9.20245	9.19296	9.26303	10.7036	59.2134	57.2391	52.5895	52.5873	92.7733
athe55.fas	8.89605	7.9746	8.85128	8.7789	8.31766	8.31358	8.31862	8.6405	8.78932	8.75731	9.07909	9.10906	9.10044	9.17022	8.99644	9.12083	9.12923	9.25192	9.25623	11.1856	11.2958	11.5452	10.5535	11.147	10.6721	10.7263	10.3671	11.0056	10.5847	10.5909	10.5823	10.5826	10.5791	10.5818	10.5849	7.79486	9.14307	9.87633	9.55611	9.203	9.16344	9.22646	10.7108	59.3506	57.3607	52.8893	52.8879	92.86	99.5009
asac40	7.62094	7.10795	7.61335	7.62208	7.18958	7.18731	7.1892	7.2736	7.47905	7.44165	7.70919	7.84891	7.85566	7.84323	7.74463	7.76012	7.76596	7.89842	7.89957	10.3162	10.7021	10.5699	9.73646	10.1774	9.83553	10.3862	9.59084	10.1883	9.77327	9.79639	9.79519	9.77503	9.77025	9.78693	9.79533	7.40904	8.08973	8.62823	8.52514	8.07637	8.04999	8.04574	9.89356	18.0088	17.4491	15.8544	15.8541	16.0506	16.0575
ata46	4.80574	4.44572	4.75527	4.75581	4.50989	4.51103	4.5127	4.5766	4.73204	4.70715	4.82805	4.902	4.92198	4.88611	4.91687	4.97591	4.97759	4.89532	4.8935	5.40826	5.66524	5.76695	5.50031	5.45754	5.41801	5.44431	5.29117	5.61337	5.46576	5.47397	5.47368	5.46367	5.46372	5.46868	5.47011	4.46639	5.31789	5.39482	5.39741	5.21135	5.14202	5.14578	5.8036	8.73813	8.71411	8.109	8.10897	8.44661	8.31112
ani27	8.71991	7.9958	8.7068	8.77126	8.19104	8.19155	8.19204	8.1008	8.54306	8.49214	8.618	8.68191	8.73193	8.81877	8.78561	8.90807	8.91319	9.05592	9.06003	8.56522	8.94575	8.7406	8.42251	8.76285	8.54928	8.5307	8.26552	8.78079	8.46653	8.48908	8.48368	8.47508	8.47706	8.46941	8.47395	6.35233	7.56537	7.82377	7.60432	7.34627	7.45446	7.42603	9.60628	8.92665	8.78001	8.27486	8.2763	8.98188	9.04616
axy51	11.3739	10.2965	11.5401	11.5254	10.5641	10.5611	10.5684	10.918	11.1487	11.0849	11.5287	11.6399	11.6611	11.5665	11.6257	11.5663	11.5745	11.8068	11.8125	11.7148	12.03	11.3092	11.0133	11.6087	11.3154	11.2508	11.0373	11.6591	11.144	11.1472	11.1459	11.1358	11.1335	11.1419	11.1464	6.84757	8.05062	8.38607	8.41719	8.15532	8.04561	8.02033	10.4284	7.19946	7.02371	6.73438	6.73443	6.92068	6.88586
apa52.fas	6.06306	5.9043	6.10868	6.06281	5.92307	5.91973	5.92383	5.86403	6.03447	6.00824	6.19996	6.48942	6.34824	6.20994	6.20037	7.53641	7.54494	6.2044	6.20358	5.90444	5.96852	6.08584	5.90853	6.28717	6.0229	5.98221	5.6418	5.93251	5.83068	5.83692	5.83645	5.8268	5.82656	5.83245	5.83302	4.69438	5.63977	5.47276	6.95263	5.15337	5.24869	5.69602	6.31609	6.69422	6.86794	6.58641	6.58416	6.90042	6.78233
ama17	6.34655	6.09343	6.62104	6.54277	6.16681	6.16644	6.1723	6.18225	6.41093	6.37487	6.48204	6.52736	6.59355	6.51452	6.5091	8.08674	8.09608	6.48111	6.48057	6.4438	6.61885	6.66204	6.30217	6.81634	6.58129	6.53253	6.09068	6.43984	6.38498	6.39017	6.3897	6.38326	6.38285	6.37406	6.37876	5.0427	5.72863	5.71997	7.41529	5.43701	5.51859	5.96165	6.54504	7.1832	7.15954	6.99212	6.99181	7.0872	6.99
aha9	4.77455	4.45768	4.72137	4.69056	4.70902	4.7091	4.7039	4.54962	4.71839	4.67252	4.80372	4.80564	4.72065	4.93901	4.88477	4.91408	4.9178	4.86544	4.86458	5.26221	5.27787	5.40524	5.15285	5.33306	5.2738	5.27339	4.95935	5.25309	5.07798	5.08996	5.08953	5.084	5.08399	5.07311	5.08052	4.11718	4.57926	4.79697	4.67938	4.62145	4.62277	4.60767	5.02746	6.06906	5.99177	5.78703	5.78721	5.94704	5.95113
sx67	5.01431	4.84005	5.09776	5.10704	4.82281	4.82335	4.81832	4.96561	4.96208	4.88111	5.10802	5.11874	5.16686	5.17355	5.09742	5.15241	5.15624	5.11392	5.1187	5.20415	5.31239	5.48731	5.09537	5.55219	5.26858	5.29943	5.00737	5.41017	5.16064	5.17511	5.17431	5.17118	5.17104	5.14185	5.16116	4.56991	4.79674	5.01521	4.94385	4.67124	4.74761	4.80091	5.42231	6.43611	6.41591	6.21574	6.21562	6.3608	6.35863
sc58	5.19902	4.98866	5.41524	5.42925	5.08205	5.08299	5.07886	5.24932	5.39034	5.31894	5.58039	5.43087	5.5229	5.66186	5.54735	5.61745	5.61948	5.4131	5.41326	5.7216	5.74564	5.95825	5.70425	5.92417	5.70384	5.85884	5.43878	5.83536	5.55316	5.5732	5.57285	5.56641	5.56648	5.55596	5.55554	4.70865	4.97366	5.33518	5.23657	5.04215	5.04967	5.07422	5.72676	7.45225	7.30528	7.10011	7.10015	7.29593	7.28325
sg62	5.46341	5.21768	5.53373	5.61622	5.36881	5.37043	5.36689	5.36898	5.4868	5.42911	5.65109	5.55317	5.56363	5.78319	5.6199	5.72132	5.72191	5.47465	5.48124	6.00046	5.96192	6.21838	5.93295	6.12845	5.86328	6.00874	5.54524	5.94588	5.83409	5.85166	5.85128	5.84467	5.84467	5.83078	5.83903	4.90812	5.10608	5.54031	5.41033	5.08843	5.14505	5.14856	6.05964	7.42781	7.45217	7.14818	7.1482	7.44833	7.47095
sa59	5.93495	5.6515	6.17912	6.25268	5.73001	5.73061	5.72831	5.93501	5.98441	5.94105	6.1559	6.17435	6.10778	6.25544	6.27388	6.31501	6.31843	6.04723	6.0515	6.5807	6.74544	6.85998	6.46853	6.72586	6.46035	6.4598	6.15571	6.54949	6.33986	6.36003	6.35905	6.35489	6.35507	6.35252	6.34739	5.25116	5.6358	6.13172	6.10342	5.81365	5.81247	5.85796	6.74073	7.93186	7.94134	7.54338	7.54339	7.85656	7.77328
sv66	4.59667	4.37361	4.7099	4.66296	4.53955	4.5382	4.53491	4.56099	4.7635	4.67783	4.84539	4.8206	4.86688	4.89988	4.77972	4.80997	4.81337	4.76697	4.77006	4.79835	4.79331	5.08828	4.77273	4.90212	4.77356	4.76759	4.43266	4.829	4.66245	4.6861	4.68542	4.67586	4.67558	4.66647	4.66537	4.20391	4.28632	4.74588	4.57202	4.31245	4.40659	4.44415	4.89957	6.05116	6.12041	5.89483	5.89498	6.04432	6.01403
sp64	6.00286	5.49212	5.86745	5.88517	5.47147	5.47566	5.47258	5.77083	5.65576	5.62067	5.96287	5.96495	6.02161	6.10031	6.0116	6.12921	6.13424	6.04967	6.05133	6.66676	7.12808	7.03613	6.59073	6.9813	6.62662	6.67482	6.43883	6.81953	6.61378	6.62269	6.62188	6.61829	6.61802	6.60853	6.61653	5.36236	6.0735	6.07282	6.11747	5.68276	5.77674	5.81866	6.98369	8.26279	8.3046	7.992	7.99192	8.39083	8.38002
sm63	5.13689	4.92646	5.20277	5.08547	4.80455	4.80652	4.80258	5.03258	4.93069	4.85937	4.98976	5.23028	5.24734	5.13457	5.03498	5.42538	5.4285	5.04139	5.04735	5.35524	5.66956	5.71073	5.96006	5.75567	5.38764	5.49737	5.07066	5.44819	5.49559	5.51123	5.51061	5.50316	5.50292	5.48979	5.49632	4.41551	5.45465	5.49984	6.25937	4.8559	5.27825	5.20155	5.74884	7.33938	7.40684	7.28845	7.28853	7.24719	7.18803
ses61	3.8935	3.68952	3.81535	3.85986	3.68392	3.68324	3.68067	3.64553	3.8084	3.75308	3.83238	3.88809	3.9064	3.90828	3.92311	3.93797	3.93962	3.98097	3.98167	4.70128	4.75216	4.7983	4.46971	4.84478	4.78535	4.75953	4.568	4.91445	4.54817	4.55701	4.5558	4.55646	4.55645	4.54322	4.54872	3.27989	3.90896	3.91226	3.87712	3.73543	3.82751	3.79217	4.45809	4.71697	4.62362	4.31288	4.31284	4.64975	4.63191
se60	3.58345	3.19711	3.50765	3.51554	3.2514	3.25163	3.25274	3.4923	3.46011	3.45985	3.5803	3.60769	3.60856	3.60532	3.60373	3.58329	3.58565	3.6604	3.66257	4.0773	4.32874	4.30861	4.0495	4.32185	4.13723	4.18225	3.98593	4.22272	4.06434	4.07154	4.07126	4.07186	4.07116	4.07136	4.07227	2.87061	3.64563	3.66418	3.66194	3.40661	3.39021	3.38781	4.21741	4.89439	4.84658	4.55328	4.55476	5.0045	4.97804
ss65	2.74482	2.55632	2.80967	2.78511	2.5807	2.57984	2.58064	2.72093	2.64673	2.61773	2.74381	2.74446	2.72869	2.80934	2.75639	2.80472	2.80762	2.84686	2.84908	3.14321	3.29953	3.31843	3.16625	3.27075	3.15269	3.22462	3.11733	3.30772	3.24845	3.25142	3.24833	3.24834	3.25137	3.2468	3.24704	2.48269	3.02863	3.14797	3.08546	2.8994	2.98546	3.0021	3.28291	3.85469	3.99183	3.69117	3.69119	3.92989	3.89222
pd68	2.6643	2.39614	2.6215	2.60488	2.49805	2.49095	2.49252	2.4742	2.53142	2.47682	2.66066	2.64154	2.63755	2.66771	2.64421	2.97838	2.98675	2.66969	2.67354	3.54748	3.56323	3.58777	3.2499	3.5704	3.32385	3.27564	3.18369	3.43303	3.35547	3.37505	3.37462	3.37415	3.37404	3.35941	3.36255	2.62914	2.84352	2.89892	3.19904	2.72491	2.82895	3.62477	3.39716	3.66121	3.6917	3.68303	3.68294	3.30294	3.24871
tb69	1.68109	1.55683	1.74855	1.77844	1.65944	1.65746	1.65634	1.58472	1.71934	1.63018	1.66296	1.66023	1.66108	1.75445	1.72815	1.74219	1.74227	1.7155	1.71553	2.13358	2.02984	2.09979	2.09228	2.26223	2.11396	2.13266	1.96678	2.18529	2.05127	2.06835	2.06821	2.06813	2.06835	2.05699	2.0594	1.56227	1.81871	1.85417	1.81845	1.70585	1.74455	1.77243	1.98671	2.31736	2.25975	2.2538	2.25382	2.18818	2.23908
[truncated: 20 more columns]

## Sheet: S3B
Supplementary Table 3B. Pairwise ANIb values for the entire dataset. The short names are explained in Supplementary Table 1.
	as42	aco7	aja10	as45	alu16	aal1	alu15	ade8	ake12	aor29	aor28	are34	aaz3	ake13	are35	aaz4	ake14	aor32	are36	apr33	ame24	ava49	aken57	ari37	aau2	ale56	ame18	ame22	ava50	ame19	ame23	ame20	ame21	ato48	aba5	Acircita	abe6	as44	aje11	asa39	aor30	aor31	aru38	amet26	Aruanii_49_3ata	as41	Athermalba_50_9bta	ath47	Athermalba_NRRLB24845ta
as42		88.95	98.52	96.45	91.34	89.93	91.33	91.72	94.64	88.88	88.9	88.57	90.16	94.62	88.58	90.14	94.64	94.68	88.57	77.51	77.45	77.42	77.55	77.53	77.73	77.79	77.46	77.46	77.63	77.44	77.46	77.48	77.46	77.54	77.42	76.3	76.39	76.3	76.09	77.45	76.64	76.64	76.41	75.47	75.34	75.26	75.39	75.26	75.44
aco7	89.22		89.24	89.08	89.08	89.85	89.07	89.62	88.97	89.21	89.17	88.94	89.71	88.98	88.94	89.7	88.98	89.05	88.94	77.26	77.16	77.24	77.35	77.35	77.51	77.5	77.15	77.16	77.49	77.15	77.17	77.17	77.17	77.27	77.26	76	76.26	76.1	76.07	77.3	76.48	76.33	76.21	75.13	75.18	74.97	75.17	74.87	75.2
aja10	98.53	89.17		96.48	91.45	90.02	91.44	91.76	94.59	89	88.98	88.63	90.36	94.66	88.62	90.34	94.59	94.67	88.63	77.69	77.63	77.65	77.75	77.57	77.79	77.87	77.64	77.64	77.76	77.63	77.64	77.65	77.64	77.57	77.56	76.26	76.32	76.32	76.16	77.4	76.67	76.62	76.4	75.55	75.46	75.29	75.48	75.35	75.5
as45	96.51	88.87	96.52		91.46	89.92	91.45	91.61	94.61	88.83	88.8	88.46	90.28	94.6	88.47	90.27	94.61	94.73	88.46	77.54	77.39	77.47	77.53	77.57	77.75	77.7	77.39	77.38	77.61	77.37	77.38	77.38	77.38	77.45	77.36	76.17	76.18	76.28	76.03	77.33	76.68	76.47	76.41	75.21	75.09	75.04	75.09	74.96	75.12
alu16	91.58	89.07	91.62	91.67		90.01	99.99	91.55	91.54	89.03	88.79	88.42	90.07	91.56	88.42	90.06	91.55	91.49	88.41	77.54	77.44	77.54	77.61	77.7	77.84	77.85	77.49	77.44	77.74	77.45	77.45	77.46	77.45	77.52	77.43	76.17	76.34	76.36	76.02	77.37	76.73	76.55	76.42	75.25	75.22	75.03	75.2	74.88	75.21
aal1	89.67	89.41	89.78	89.67	89.6		89.6	90.54	89.57	88.75	88.86	88.63	92.02	89.63	88.61	92.02	89.55	89.65	88.62	77.35	77.26	77.26	77.29	77.36	77.48	77.43	77.23	77.26	77.38	77.24	77.25	77.24	77.25	77.2	77.23	75.92	76	76.01	75.89	77.06	76.35	76.22	76.05	75.34	75.19	75.08	75.2	75.13	75.21
alu15	91.57	89.1	91.6	91.63	99.95	89.98		91.55	91.46	88.99	88.76	88.4	90.02	91.57	88.39	90	91.47	91.48	88.38	77.44	77.48	77.56	77.69	77.56	77.86	77.86	77.48	77.47	77.74	77.46	77.47	77.48	77.47	77.53	77.41	76.21	76.39	76.3	76.05	77.38	76.72	76.53	76.4	75.46	75.31	75.25	75.27	75.11	75.31
ade8	91.99	89.64	92.01	91.81	91.58	90.97	91.57		91.77	89.49	89.4	89.15	91.21	91.74	89.14	91.21	91.77	91.77	89.14	77.51	77.46	77.51	77.55	77.55	77.9	77.74	77.48	77.46	77.7	77.45	77.46	77.46	77.45	77.41	77.53	76.1	76.21	76.21	76.05	77.46	76.67	76.44	76.32	75.3	75.28	75.13	75.31	75.12	75.34
ake12	94.54	88.69	94.5	94.47	91.2	89.61	91.19	91.49		88.69	88.64	88.46	90.01	98.69	88.44	89.99	99.98	96.19	88.45	77.45	77.49	77.56	77.69	77.5	77.74	77.7	77.48	77.49	77.74	77.47	77.49	77.49	77.49	77.43	77.34	76.15	76.4	76.1	75.95	77.3	76.57	77.28	76.36	75.42	75.16	75.22	75.16	75.16	75.22
aor29	88.87	89.04	88.91	88.83	88.78	88.91	88.76	89.24	88.76		96.59	90.6	89.1	88.74	90.6	89.1	88.77	88.88	90.6	77.54	77.48	77.53	77.65	77.54	77.65	77.75	77.48	77.49	77.68	77.49	77.48	77.48	77.48	77.49	77.64	76.01	76.08	76.08	75.97	77.21	76.57	76.44	76.04	75.21	75.13	74.99	75.09	74.95	75.12
aor28	88.7	88.89	88.69	88.63	88.46	88.84	88.43	88.94	88.5	96.21		90.25	88.86	88.55	90.26	88.86	88.48	88.46	90.26	77.47	77.47	77.38	77.57	77.41	77.49	77.6	77.47	77.47	77.51	77.47	77.48	77.46	77.48	77.43	77.65	76.09	76.14	76	75.84	77.14	76.54	76.3	76.12	75.27	75.17	75.08	75.15	75.13	75.2
are34	88.88	89.08	88.86	88.76	88.56	89.06	88.54	89.23	88.81	90.9	90.88		89.1	88.83	99.99	89.1	88.8	88.75	99.99	77.62	77.57	77.71	77.73	77.72	77.89	77.94	77.57	77.57	77.9	77.58	77.57	77.57	77.57	77.51	77.84	76.28	76.32	76.27	76.08	77.55	76.68	76.5	76.32	75.34	75.22	75.13	75.18	75.12	75.22
aaz3	90.23	89.41	90.26	90.22	89.83	92.22	89.82	90.91	90.1	89.07	89.04	88.73		90.05	88.72	99.98	90.1	90.01	88.73	77.62	77.51	77.63	77.72	77.65	77.82	77.73	77.5	77.51	77.84	77.5	77.51	77.51	77.5	77.58	77.51	76.24	76.36	76.3	76.11	77.39	76.69	76.49	76.34	75.34	75.44	75.22	75.42	75.14	75.46
ake13	94.56	88.79	94.64	94.53	91.34	89.73	91.33	91.37	98.73	88.71	88.7	88.5	90.05		88.5	90.04	98.72	96.2	88.49	77.42	77.4	77.48	77.62	77.51	77.69	77.62	77.4	77.41	77.71	77.39	77.41	77.43	77.41	77.45	77.23	76.05	76.21	76.2	75.87	77.24	76.55	76.39	76.28	75.26	75.14	74.99	75.16	74.94	75.19
are35	88.91	89.06	88.87	88.76	88.58	89.09	88.56	89.21	88.8	90.92	90.86	99.99	89.05	88.82		89.03	88.8	88.74	99.99	77.61	77.58	77.72	77.76	77.66	77.85	77.93	77.58	77.58	77.89	77.57	77.58	77.57	77.58	77.57	77.75	76.2	76.31	76.3	76.14	77.34	76.74	76.53	76.35	75.31	75.24	75.06	75.16	75.08	75.24
aaz4	90.25	89.4	90.29	90.19	89.78	92.21	89.76	90.95	90.06	89.04	89.06	88.75	99.99	90.02	88.73		90.06	90.02	88.74	77.59	77.51	77.53	77.67	77.66	77.75	77.75	77.52	77.51	77.71	77.51	77.52	77.53	77.52	77.56	77.57	76.22	76.34	76.31	76.09	77.43	76.63	76.52	76.36	75.35	75.39	75.22	75.39	75.04	75.41
ake14	94.47	88.67	94.45	94.47	91.23	89.59	91.22	91.39	99.99	88.65	88.54	88.42	90.01	98.65	88.41	90		96.2	88.41	77.42	77.4	77.41	77.49	77.42	77.68	77.59	77.4	77.4	77.61	77.39	77.4	77.41	77.41	77.4	77.31	76.04	76.29	76.15	75.95	77.34	76.56	77.22	76.38	75.19	75.14	75.13	75.21	75.01	75.22
aor32	94.78	88.94	94.74	94.8	91.38	90	91.37	91.55	96.43	89	88.8	88.51	90.13	96.39	88.51	90.13	96.42		88.5	77.58	77.51	77.5	77.62	77.64	77.83	77.88	77.5	77.51	77.66	77.49	77.52	77.51	77.52	77.53	77.51	76.25	76.4	76.35	76.01	77.42	76.65	76.57	76.42	75.53	75.42	75.36	75.4	75.21	75.44
are36	88.84	89.04	88.85	88.76	88.54	89.03	88.52	89.17	88.78	90.85	90.83	99.98	89.05	88.79	99.98	89.04	88.77	88.78		77.53	77.44	77.61	77.7	77.56	77.92	77.92	77.44	77.44	77.81	77.44	77.44	77.43	77.44	77.56	77.73	76.18	76.26	76.23	76	77.43	76.69	76.5	76.25	75.21	75.09	74.96	75.04	74.93	75.09
apr33	77.38	77.11	77.4	77.37	77.22	77.23	77.22	77.22	77.32	77.36	77.36	77.2	77.48	77.33	77.2	77.46	77.29	77.47	77.2		86.89	87.09	87.03	86.7	87.62	87.97	86.9	86.89	87.1	86.89	86.89	86.9	86.89	86.74	86.34	77.3	77.4	77.47	77.05	79.1	77.77	77.7	77.45	75.77	75.76	75.72	75.7	75.61	75.72
ame24	77.41	77.08	77.46	77.32	77.17	77.11	77.2	77.21	77.45	77.37	77.34	77.19	77.33	77.36	77.2	77.31	77.42	77.44	77.2	86.73		89.27	91.29	90.25	86.66	87.2	99.89	100	89.14	99.99	99.99	99.98	99.99	89.8	88.35	77.19	77.48	77.16	77.3	78.92	77.76	77.44	77.17	75.91	75.72	75.58	75.64	75.57	75.7
ava49	77.19	77.03	77.21	77.13	77.08	77.01	77.08	77.16	77.26	77.22	77.13	77.22	77.25	77.16	77.19	77.25	77.24	77.18	77.2	86.81	89.04		89.59	88.79	86.58	87.39	89.05	89.04	99.57	89.05	89.05	89.05	89.05	88.78	87.67	77.1	77.38	77.12	77.17	78.73	77.76	77.43	77.18	75.85	75.71	75.58	75.71	75.5	75.73
aken57	77.12	76.85	77.19	77.07	77.07	76.91	77.06	76.98	77.13	77.27	77.21	77.1	77.21	77.15	77.1	77.2	77.12	77.18	77.1	86.51	90.83	89.38		90.47	86.17	87.22	90.83	90.83	89.2	90.82	90.83	90.82	90.83	90.38	87.85	77.03	77.19	77.03	77.02	78.54	77.6	77.32	77.03	75.7	75.56	75.41	75.56	75.42	75.58
ari37	77.43	77.23	77.44	77.52	77.42	77.48	77.43	77.32	77.49	77.54	77.51	77.32	77.56	77.45	77.32	77.52	77.47	77.58	77.32	86.79	90.5	89.35	91.23		86.91	87.44	90.51	90.5	89.35	90.51	90.51	90.52	90.51	90.58	88.04	77.4	77.68	77.49	77.36	78.95	77.84	77.66	77.48	76.16	75.91	76.06	75.87	75.96	75.92
aau2	77.63	77.54	77.63	77.61	77.52	77.54	77.53	77.62	77.64	77.59	77.61	77.58	77.7	77.62	77.58	77.68	77.61	77.66	77.58	87.65	86.8	86.97	86.85	86.88		87.15	86.79	86.8	86.95	86.81	86.81	86.79	86.81	86.59	86.68	77.75	77.86	77.74	77.45	79.15	78.35	77.94	77.81	76.58	76.53	76.44	76.4	76.33	76.42
ale56	77.29	77.22	77.32	77.2	77.26	77.08	77.27	77.08	77.23	77.29	77.23	77.35	77.26	77.25	77.34	77.26	77.21	77.33	77.35	87.37	86.68	87.07	87.15	86.65	86.46		86.7	86.68	87.02	86.68	86.68	86.68	86.68	86.45	86.37	77.2	77.48	77.23	76.92	78.9	77.62	77.35	77.27	75.96	75.69	75.82	75.69	75.73	75.7
ame18	77.39	77.14	77.46	77.38	77.28	77.19	77.3	77.28	77.4	77.45	77.42	77.09	77.39	77.33	77.12	77.39	77.37	77.41	77.11	86.87	99.98	89.25	91.33	90.26	86.7	87.28		99.98	89.16	99.99	99.99	99.99	99.99	89.81	88.42	77.23	77.66	77.28	77.49	79	77.89	77.55	77.24	75.74	75.67	75.65	75.66	75.55	75.7
ame22	77.41	77.04	77.46	77.32	77.15	77.11	77.17	77.2	77.4	77.32	77.32	77.13	77.32	77.3	77.13	77.3	77.37	77.37	77.13	86.75	100	89.23	91.24	90.29	86.63	87.16	99.89		89.12	99.98	99.99	99.98	99.99	89.84	88.35	77.26	77.47	77.17	77.26	78.93	77.79	77.42	77.16	75.86	75.76	75.6	75.68	75.58	75.73
ava50	77.45	77.24	77.51	77.47	77.46	77.41	77.46	77.44	77.56	77.64	77.49	77.57	77.54	77.5	77.56	77.53	77.56	77.56	77.57	87.05	89.16	99.93	89.69	88.99	86.85	87.56	89.16	89.16		89.15	89.16	89.16	89.16	88.98	87.81	77.35	77.57	77.4	77.38	79	77.98	77.73	77.44	76.09	75.92	75.84	75.9	75.81	75.93
ame19	77.4	77.07	77.47	77.35	77.23	77.18	77.27	77.23	77.42	77.4	77.27	77.13	77.4	77.36	77.14	77.39	77.4	77.39	77.13	86.75	99.99	89.26	91.21	90.18	86.62	87.17	99.91	99.98	89.1		99.99	99.99	99.99	89.73	88.45	77.16	77.55	77.22	77.28	78.81	77.76	77.46	77.14	75.61	75.58	75.46	75.6	75.35	75.61
ame23	77.3	77.02	77.38	77.16	77.12	77.07	77.15	77.16	77.33	77.28	77.27	77.12	77.26	77.2	77.11	77.26	77.31	77.3	77.11	86.75	99.99	89.2	91.19	90.13	86.65	87.18	99.9	99.99	89.05	99.99		99.99	100	89.69	88.3	77.12	77.49	77.09	77.23	78.76	77.72	77.35	77.08	75.64	75.66	75.56	75.65	75.46	75.67
ame20	77.41	77.11	77.49	77.3	77.22	77.23	77.23	77.28	77.44	77.39	77.34	77.21	77.44	77.35	77.22	77.43	77.43	77.42	77.21	86.74	99.98	89.28	91.21	90.19	86.71	87.23	99.9	99.98	89.17	99.98	99.98		99.98	89.75	88.41	77.14	77.44	77.13	77.22	78.82	77.7	77.44	77.06	75.61	75.65	75.56	75.61	75.45	75.64
ame21	77.31	77.01	77.37	77.22	77.16	77.14	77.18	77.2	77.38	77.29	77.27	77.1	77.34	77.3	77.09	77.33	77.37	77.38	77.08	86.77	99.99	89.23	91.16	90.15	86.64	87.14	99.89	99.99	89.07	99.99	100	99.99		89.67	88.33	77.08	77.52	77.05	77.2	78.79	77.68	77.35	77.03	75.72	75.67	75.6	75.64	75.53	75.66
ato48	77.15	77.06	77.32	77.18	77.04	77.07	77.04	77.04	77.14	77.26	77.2	77.11	77.32	77.13	77.12	77.31	77.14	77.21	77.09	86.48	89.49	88.85	90.7	90.12	86.27	86.8	89.5	89.49	88.79	89.49	89.5	89.51	89.5		87.39	77.29	77.24	77.28	77.06	78.83	77.82	77.63	77.43	75.94	75.73	75.7	75.74	75.65	75.8
aba5	77.02	76.94	77.1	77.01	77	76.94	77	77.05	77.08	77.28	77.2	77.12	77.23	77.06	77.12	77.2	77.06	77.12	77.12	85.89	87.98	87.49	87.78	87.34	86.24	86.57	88.04	87.97	87.4	87.97	87.98	87.98	87.98	87.25		76.98	77.3	76.97	76.85	78.6	77.56	77.19	77.04	75.65	75.4	75.39	75.41	75.27	75.43
Acirci	76.11	75.87	76.04	75.99	75.87	75.91	75.87	75.91	75.98	75.96	75.91	75.88	76.11	76.07	75.86	76.08	75.99	76.17	75.87	77.42	77.1	77.24	77.29	77.39	77.61	77.45	77.14	77.1	77.43	77.1	77.11	77.09	77.1	77.36	77.14		84.84	90.89	83.3	79.79	90.59	91.27	90.91	74.88	74.94	74.84	75.01	74.83	75.02
abe6	76.57	76.47	76.5	76.53	76.48	76.41	76.54	76.3	76.62	76.36	76.44	76.49	76.63	76.51	76.5	76.58	76.58	76.52	76.48	77.93	78.02	78.03	78.02	77.94	78.31	78.22	78.03	78.02	78.13	78	78.02	77.97	78.02	77.81	77.84	85.23		85.09	82.97	80.33	85.51	85.35	85.17	75.74	75.54	75.47	75.48	75.56	75.49
as44	76.05	75.78	76.07	76	75.87	75.84	75.86	75.82	76.02	75.89	75.8	75.85	75.98	75.97	75.85	75.97	76.01	76.07	75.85	77.43	76.95	77.25	77.14	77.3	77.55	77.38	76.99	76.95	77.4	76.96	76.96	76.96	76.96	77.25	77.13	91.02	84.69		83.22	79.7	90.93	92.93	98.89	74.94	75	74.87	74.99	74.8	75.03
aje11	75.76	75.82	75.74	75.8	75.66	75.62	75.65	75.73	75.73	75.81	75.69	75.68	75.75	75.67	75.68	75.74	75.72	75.71	75.69	76.87	77.08	77.17	77.15	77.2	77.26	77.22	77.09	77.08	77.29	77.08	77.08	77.07	77.08	77.1	77	83.18	82.39	83.01		79.74	83.15	83.33	83.1	74.41	74.47	74.33	74.49	74.26	74.54
asa39	77.19	77.14	77.2	77.16	77.11	77.01	77.11	77.15	77.16	77.07	76.98	77.21	77.26	77.17	77.21	77.24	77.14	77.14	77.2	79.2	78.89	78.94	78.88	78.85	79.07	79.21	78.92	78.89	79.03	78.91	78.9	78.89	78.9	78.98	78.78	79.67	79.78	79.66	79.82		80.1	80.06	79.72	76.24	75.92	75.93	75.92	75.82	75.95
aor30	76.63	76.46	76.62	76.69	76.57	76.43	76.58	76.56	76.71	76.62	76.39	76.51	76.68	76.68	76.51	76.68	76.71	76.69	76.53	78.06	77.85	78	77.98	78.02	78.45	78.06	77.89	77.85	78.11	77.86	77.87	77.85	77.86	78	77.82	90.76	85.26	91	83.65	80.4		91.53	90.98	75.43	75.57	75.39	75.56	75.27	75.56
aor31	76.57	76.22	76.55	76.59	76.43	76.23	76.4	76.27	77.37	76.51	76.26	76.34	76.45	76.5	76.33	76.42	77.36	76.56	76.33	77.76	77.47	77.64	77.68	77.6	77.91	77.78	77.5	77.47	77.86	77.45	77.47	77.45	77.47	77.66	77.38	91.33	85.05	92.97	83.46	80.25	91.3		92.94	75.23	75.26	75.16	75.26	75.05	75.3
aru38	76.26	75.91	76.22	76.25	76.11	75.9	76.1	76	76.36	75.99	75.92	75.97	76.15	76.27	75.98	76.14	76.35	76.19	75.97	77.61	77.12	77.35	77.26	77.36	77.71	77.48	77.17	77.11	77.5	77.13	77.13	77.12	77.13	77.37	77.23	91	84.87	99.03	83.33	79.86	91.04	93.03		75.04	75.08	74.86	75.05	74.82	75.05
amet26	75.77	75.43	75.76	75.7	75.58	75.69	75.59	75.63	75.64	75.63	75.64	75.59	75.8	75.69	75.59	75.75	75.62	75.76	75.59	76.28	76.22	76.33	76.29	76.48	76.58	76.47	76.24	76.22	76.43	76.2	76.23	76.2	76.23	76.34	76.1	75.36	75.73	75.51	75.13	76.25	75.74	75.7	75.58		91	94.98	90.99	96.09	91.03
Aruanii_49_3ata	75.47	75.2	75.51	75.42	75.48	75.51	75.49	75.42	75.45	75.43	75.44	75.37	75.65	75.45	75.36	75.63	75.45	75.51	75.36	76.24	76.22	76.28	76.33	76.33	76.6	76.45	76.23	76.22	76.36	76.21	76.23	76.2	76.23	76.22	76.14	75.48	75.73	75.6	75.2	76.2	75.89	75.89	75.68	91.11		91.51	99.18	91.29	99.21
as41	75.27	74.89	75.31	75.21	75.13	75.11	75.12	75.1	75.18	75.1	75.14	75.04	75.25	75.17	75.02	75.24	75.19	75.28	75.03	75.86	75.9	75.83	75.95	76.12	76.24	76.12	75.9	75.9	76.04	75.9	75.91	75.9	75.91	75.91	75.74	74.95	75.27	75.05	74.76	75.88	75.36	75.29	75.01	94.53	90.8		90.88	95.09	90.89
Athermalba_50_9bta	75.52	75.15	75.56	75.47	75.43	75.44	75.42	75.38	75.54	75.42	75.35	75.27	75.65	75.5	75.27	75.65	75.53	75.52	75.26	76.16	75.96	76.1	76.18	76.14	76.45	76.42	75.98	75.96	76.25	75.95	75.96	75.95	75.96	76.05	76	75.5	75.67	75.51	75.1	76.15	75.82	75.79	75.5	90.99	99.13	91.43		91.11	99.88
ath47	75.24	74.83	75.21	75.21	75.05	75.2	75.08	75.14	75.27	75.14	75.17	75.05	75.22	75.2	75.07	75.22	75.27	75.3	75.05	75.72	75.78	75.87	75.86	76.01	76.28	76.1	75.82	75.78	75.97	75.77	75.78	75.76	75.78	75.78	75.68	74.96	75.35	74.95	74.69	75.7	75.3	75.21	75.03	95.57	90.54	95.08	90.47		90.52
Athermalba_NRRLB24845ta	75.55	75.19	75.6	75.48	75.47	75.53	75.47	75.45	75.62	75.49	75.46	75.37	75.66	75.61	75.35	75.62	75.61	75.59	75.35	76.24	76.08	76.21	76.22	76.19	76.65	76.39	76.12	76.08	76.31	76.08	76.09	76.08	76.09	76.13	76.07	75.53	75.71	75.52	75.28	76.31	75.91	75.86	75.51	91	99.16	91.51	99.88	91.2
amet25	75.68	75.38	75.7	75.64	75.61	75.63	75.62	75.6	75.58	75.65	75.7	75.56	75.87	75.65	75.54	75.83	75.57	75.76	75.53	76.32	76.24	76.37	76.36	76.47	76.54	76.34	76.25	76.24	76.51	76.2	76.25	76.2	76.25	76.33	76.16	75.3	75.71	75.56	75.18	76.28	75.79	75.68	75.61	99.99	90.95	94.96	91	96.06	91.04
asac40	75.27	75.06	75.34	75.34	75.3	75.18	75.3	75.23	75.29	75.14	75.26	75.21	75.34	75.37	75.2	75.31	75.27	75.31	75.22	75.82	75.81	75.85	76	76	76.09	76.21	75.78	75.81	76.1	75.77	75.81	75.78	75.81	75.78	75.76	75.01	75.11	74.93	74.68	75.87	75.31	75.08	74.93	79.08	78.9	79.24	78.94	79.04	78.98
ani27	75.25	75.14	75.31	75.29	75.11	75.2	75.14	74.99	75.28	75.25	75.27	75.17	75.31	75.26	75.17	75.29	75.25	75.31	75.16	75.11	75.28	75.22	75.17	75.19	75.51	75.33	75.27	75.27	75.36	75.28	75.28	75.26	75.28	75.15	74.99	74.58	74.89	74.7	74.59	75.62	75.23	74.93	74.71	76.1	76.15	75.9	76.1	75.8	76.14
axy51	76.6	76.3	76.59	76.53	76.48	76.38	76.5	76.48	76.63	76.63	76.57	76.48	76.72	76.65	76.48	76.7	76.61	76.55	76.47	76.33	76.35	76.32	76.3	76.41	76.5	76.55	76.37	76.35	76.51	76.36	76.36	76.36	76.36	76.36	76.16	75.14	75.51	75.12	74.99	76.35	75.58	75.33	75.13	75.36	75.23	75.16	75.28	75.14	75.28
ata46	74.15	73.9	74.16	74.22	74.07	74.1	74.06	74.03	74.2	74.05	74.05	73.91	74.24	74.13	73.91	74.23	74.19	74.2	73.91	74.33	74.32	74.39	74.37	74.51	74.57	74.49	74.32	74.32	74.54	74.32	74.33	74.29	74.33	74.26	74.35	73.98	74.08	73.97	73.68	74.67	74.27	74.17	74.08	76.81	76.84	77.05	76.77	76.93	76.8
ama17	74.24	74.12	74.28	74.19	74.16	74.2	74.17	74.24	75.11	74.3	74.33	74.22	74.35	74.26	74.22	74.32	75.09	74.29	74.21	74.23	74.33	74.33	74.44	74.48	74.58	74.44	74.34	74.33	74.51	74.35	74.34	74.33	74.34	74.47	74.15	73.73	74.12	73.93	73.89	74.46	74.26	75.31	74.21	75.42	75.26	75.3	75.26	75.27	75.28
Apalatophryngista	74.37	74.17	74.33	74.36	74.19	74.25	74.19	74.19	75.04	74.28	74.35	74.22	74.44	74.36	74.21	74.43	75.01	74.38	74.21	74.23	74.11	74.28	74.33	74.37	74.45	74.41	74.13	74.11	74.49	74.11	74.12	74.1	74.11	74.27	74.3	73.71	74.17	73.68	73.73	74.44	74	74.83	74.03	75.29	75.16	75.21	75.18	75.2	75.21
aha9	73.08	72.78	73.07	73.01	72.95	72.92	72.95	72.91	72.92	72.96	72.92	72.97	73.07	73.08	72.99	73.08	72.92	73.14	72.98	73.38	73.38	73.38	73.48	73.28	73.7	73.52	73.35	73.38	73.5	73.34	73.37	73.31	73.37	73.32	73.28	72.87	72.97	72.93	72.67	73.38	73.15	73.09	73.11	73.98	74	74.16	74.08	74.01	74.11
SxinjiangensisXJ54	73.06	73.2	73.09	73.03	72.91	73.03	72.93	72.91	73.15	72.92	72.99	73.09	73.08	73.06	73.08	73.07	73.15	73.2	73.07	73.31	73.32	73.24	73.26	73.31	73.6	73.31	73.29	73.32	73.39	73.29	73.32	73.27	73.32	73.25	73.31	72.89	73.03	73.05	73.04	73.23	73.18	73.04	73.17	74.55	74.35	74.36	74.33	74.26	74.37
ScyaneaNA-134	73.68	73.33	73.72	73.69	73.55	73.5	73.57	73.46	73.67	73.58	73.57	73.51	73.6	73.6	73.5	73.58	73.66	73.66	73.51	73.67	73.67	73.64	73.77	73.76	74	73.82	73.66	73.67	73.85	73.66	73.68	73.65	73.68	73.72	73.66	73.45	73.48	73.25	73.51	73.78	73.81	73.51	73.32	74.86	74.9	74.94	74.87	74.81	74.89
SglaucaK62	73.74	73.52	73.72	73.72	73.72	73.53	73.73	73.56	73.66	73.71	73.74	73.64	73.68	73.69	73.63	73.67	73.65	73.76	73.63	73.98	73.94	74.02	74.02	74.05	74.19	74.13	73.94	73.94	74.28	73.92	73.95	73.92	73.95	73.92	73.99	73.48	73.56	73.49	73.46	74.08	73.88	73.57	73.54	75.16	75.13	75.13	75.13	75.01	75.14
SazureaNA128	73.69	73.75	73.7	73.73	73.59	73.62	73.59	73.74	73.75	73.92	74	73.7	73.75	73.71	73.71	73.75	73.73	73.77	73.7	73.9	74.07	74.05	74.04	74.11	74.32	74.16	74.06	74.07	74.27	74.06	74.07	74.04	74.07	73.88	73.9	73.63	73.54	73.69	73.41	74.07	73.89	73.85	73.77	75.22	75.21	75.07	75.21	75.03	75.23
Sviridis_DSM43017	73.22	72.99	73.23	73.19	73.07	73.08	73.11	73.04	73.21	72.98	73.02	73.07	73.21	73.2	73.06	73.18	73.2	73.18	73.04	73.2	73.17	73.23	73.28	73.28	73.53	73.42	73.15	73.17	73.4	73.16	73.17	73.14	73.17	73.3	73.08	72.81	72.87	72.83	72.87	73.31	73.22	72.99	72.93	74.26	74.27	74.23	74.25	74.21	74.28
SspinosaNRRL18395	71.4	71.26	71.4	71.38	71.26	71.46	71.29	71.29	71.32	71.21	71.29	71.17	71.42	71.37	71.17	71.42	71.33	71.27	71.15	71.64	71.76	71.72	71.71	71.65	71.84	71.92	71.76	71.75	71.8	71.74	71.75	71.72	71.74	71.78	71.62	71.23	71.49	71.42	71.07	71.78	71.65	71.51	71.42	73.03	72.86	72.83	72.86	72.97	72.86
SpaurometabolicaYIM90007	74.27	74.18	74.31	74.22	74.24	74.13	74.23	74.16	74.2	74.16	74.21	74.27	74.23	74.19	74.26	74.23	74.19	74.32	74.26	74.39	74.54	74.63	74.57	74.54	74.71	74.56	74.53	74.54	74.72	74.52	74.54	74.51	74.54	74.48	74.33	73.98	74.05	74	73.95	74.81	74.19	73.95	74.03	76.03	75.87	75.83	75.83	75.69	75.86
SespanaensisDSM44229	71.84	71.81	71.89	71.81	71.74	71.73	71.77	71.7	71.93	71.77	71.76	71.85	71.88	71.88	71.86	71.87	71.92	71.87	71.83	72.35	72.2	72.36	72.33	72.13	72.53	72.28	72.18	72.2	72.36	72.16	72.2	72.14	72.2	72.2	72.01	71.79	72.13	72.01	71.99	72.31	72.31	72	72	73.36	73.34	73.15	73.3	73.05	73.27
SerythraeaNRRL2338	71.42	71.46	71.43	71.46	71.37	71.45	71.36	71.48	71.47	71.5	71.42	71.41	71.57	71.42	71.41	71.57	71.44	71.5	71.42	71.92	72	71.85	71.85	72.03	72.21	72.17	72.01	71.99	71.94	72	72	72	72	71.8	71.72	71.49	71.47	71.53	71.14	71.9	71.92	71.64	71.57	73.01	73.03	72.81	72.98	72.84	72.97
SmarinaXMU15	73.71	73.54	73.78	73.67	73.67	73.74	73.71	73.67	73.82	73.65	73.84	73.67	73.89	73.7	73.68	73.88	73.82	73.76	73.67	73.73	73.94	74	74.01	74.17	74.15	74.03	73.96	73.94	74.11	73.94	73.94	73.92	73.94	73.98	74.17	73.46	73.63	73.58	73.43	74.12	73.97	74.26	73.7	75.12	75.08	75.1	75.11	75.02	75.15
Pdioxanivorans_CB1190	70.65	70.63	70.77	70.57	70.6	70.59	70.68	70.54	71.15	70.65	70.75	70.62	70.75	70.58	70.62	70.73	71.13	70.74	70.57	71.47	71.22	71.22	71.33	71.3	71.46	71.45	71.17	71.21	71.26	71.14	71.21	71.12	71.21	71.37	71.22	70.78	70.83	70.8	70.34	71.13	70.75	71.13	71.74	71.79	71.46	71.57	71.47	71.44	71.47
TbisporaDSM43833	69.21	69.33	69.22	69.25	69.31	69.39	69.39	69.26	69.41	69.51	69.52	69.31	69.36	69.4	69.28	69.38	69.4	69.41	69.31	69.73	69.72	69.77	69.85	69.88	69.81	69.73	69.72	69.72	69.83	69.71	69.72	69.7	69.72	69.67	69.6	69.32	69.63	69.47	69.35	69.6	69.44	69.44	69.46	70.2	70.06	70.11	70.12	70.13	70.13
[truncated: 20 more columns]

## Sheet: S3C
Supplementary Table 3C. Pairwise AAI values for the entire dataset. The short names are explained in Supplementary Table 1.
	as42	aco7	aja10	as45	alu16	aal1	alu15	ade8	ake12	aor29	aor28	are34	aaz3	ake13	are35	aaz4	ake14	aor32	are36	apr33	ame24	ava49	aken57	ari37	aau2	ale56	ame18	ame22	ava50	ame19	ame23	ame20	ame21	ato48	aba5	aci43	abe6	as44	aje11	asa39	aor30	aor31	aru38	amet26	arun53	as41	athe54	ath47	athe55
as42		90.77	99.02	97.63	93.46	91.64	93.46	93.99	96.28	90.82	90.79	90.76	91.94	96.18	90.77	91.92	96.27	96.32	90.76	74.82	75.03	75.58	74.97	75.01	75.44	75.08	75.09	75.04	75.02	75.05	75.05	75.06	75.04	74.78	74.86	73.3	73.3	73.44	73.8	74.71	73.63	73.37	73.47	71.01	70.84	70.43	70.79	70.43	70.84
aco7	90.77		90.75	90.57	90.68	91.02	90.69	91.34	90.58	90.74	90.62	90.62	90.99	90.7	90.62	90.99	90.59	90.59	90.62	74.64	74.66	75.27	74.91	74.91	75.26	75.04	74.7	74.64	74.77	74.65	74.66	74.67	74.64	74.69	74.71	73.1	73.31	73.22	73.79	74.64	73.56	73.33	73.18	70.78	70.52	70.17	70.49	70.17	70.52
aja10	99.02	90.75		97.68	93.5	91.75	93.48	94	96.15	90.97	90.83	90.71	92.04	96.29	90.72	92.02	96.14	96.3	90.71	74.92	75.19	75.61	75.2	75.11	75.48	75.19	75.23	75.2	75.09	75.21	75.18	75.22	75.2	74.91	74.95	73.23	73.31	73.44	73.81	74.64	73.65	73.48	73.34	70.97	70.88	70.48	70.81	70.5	70.92
as45	97.63	90.56	97.68		93.5	91.58	93.51	93.96	96.25	90.82	90.78	90.67	92.02	96.29	90.67	92	96.26	96.34	90.67	74.86	75.09	75.61	75.11	75.04	75.55	75.13	75.13	75.09	75.07	75.11	75.08	75.09	75.07	74.98	75.02	73.23	73.48	73.49	73.86	74.71	73.83	73.44	73.51	70.95	70.76	70.46	70.71	70.5	70.74
alu16	93.46	90.68	93.49	93.5		91.46	99.99	93.39	93.57	90.82	90.54	90.42	91.51	93.62	90.41	91.5	93.56	93.4	90.41	74.69	74.88	75.52	74.99	75.05	75.49	75.16	74.96	74.88	75.07	74.88	74.86	74.87	74.87	74.85	74.9	73.24	73.51	73.39	73.76	74.68	73.79	73.47	73.4	71.08	70.98	70.54	70.87	70.56	70.92
aal1	91.64	91.02	91.75	91.58	91.46		91.45	92.39	91.38	90.41	90.54	90.53	93.61	91.53	90.52	93.59	91.39	91.55	90.53	74.39	74.48	75.25	74.76	74.85	75.09	74.78	74.53	74.47	74.64	74.47	74.46	74.48	74.46	74.44	74.47	72.9	73.06	73.15	73.37	74.35	73.35	73.15	73.09	70.91	70.78	70.37	70.72	70.33	70.78
alu15	93.46	90.69	93.48	93.51	99.99	91.45		93.38	93.57	90.81	90.53	90.4	91.52	93.62	90.42	91.48	93.57	93.4	90.41	74.65	74.83	75.54	74.97	75.03	75.47	75.15	74.94	74.83	75.04	74.81	74.83	74.86	74.84	74.8	74.89	73.22	73.5	73.35	73.75	74.65	73.77	73.44	73.37	71.07	70.95	70.52	70.83	70.56	70.89
ade8	93.99	91.34	94	93.96	93.38	92.38	93.38		93.71	91.31	91.11	91.06	92.74	93.7	91.06	92.74	93.71	93.73	91.06	74.97	75.03	75.69	75.19	75.16	75.75	75.3	75.13	75.05	75.19	75.03	75.03	75.06	75.05	74.89	75.04	73.39	73.53	73.68	74.05	74.9	74	73.58	73.52	71.12	70.94	70.52	70.87	70.63	70.94
ake12	96.28	90.58	96.15	96.25	93.57	91.38	93.57	93.72		90.76	90.7	90.64	91.94	99.19	90.65	91.91	100	97.64	90.65	74.74	75.05	75.54	75.15	75.02	75.38	75.11	75.12	75.05	75.05	75.07	75.05	75.08	75.07	74.91	74.93	73.29	73.48	73.43	73.73	74.83	73.8	74.3	73.56	70.91	70.79	70.42	70.72	70.45	70.77
aor29	90.82	90.74	90.97	90.82	90.82	90.4	90.81	91.31	90.76		97.43	92.51	90.59	90.75	92.5	90.56	90.76	90.81	92.51	74.92	75.02	75.69	75.12	75.27	75.53	75.29	75.07	75.01	75.21	75.03	75.02	75.04	75.02	74.88	74.98	73.27	73.56	73.53	73.96	74.86	73.76	73.48	73.36	71.06	71	70.46	70.85	70.45	70.93
aor28	90.8	90.61	90.83	90.78	90.54	90.54	90.53	91.11	90.7	97.43		92.33	90.53	90.72	92.34	90.53	90.68	90.56	92.35	74.98	75.07	75.65	75.23	75.13	75.47	75.39	75.12	75.06	75.14	75.06	75.05	75.08	75.04	74.94	75.1	73.16	73.49	73.32	73.72	74.7	73.64	73.49	73.3	71.06	70.89	70.49	70.77	70.55	70.88
are34	90.76	90.63	90.71	90.67	90.42	90.53	90.4	91.06	90.64	92.51	92.33		90.59	90.67	99.98	90.58	90.65	90.59	100	75.15	75.32	76.11	75.57	75.44	75.86	75.72	75.36	75.34	75.59	75.33	75.33	75.35	75.33	75.34	75.52	73.38	73.77	73.71	74.09	75.1	73.9	73.63	73.65	71.26	70.93	70.61	70.81	70.6	70.87
aaz3	91.95	90.99	92.04	92.02	91.51	93.61	91.52	92.74	91.94	90.59	90.53	90.59		91.82	90.59	100	91.92	91.89	90.59	74.62	74.69	75.32	75.02	74.86	75.25	75.01	74.73	74.72	74.8	74.72	74.73	74.75	74.71	74.65	74.82	73.09	73.38	73.38	73.53	74.53	73.58	73.38	73.3	70.93	70.84	70.42	70.78	70.34	70.86
ake13	96.18	90.7	96.29	96.29	93.62	91.53	93.62	93.7	99.19	90.75	90.71	90.67	91.82		90.65	91.8	99.18	97.67	90.67	74.76	74.96	75.5	75.04	74.99	75.38	75.11	75.04	74.98	75.01	74.97	74.95	74.98	74.96	74.86	74.89	73.25	73.44	73.45	73.75	74.77	73.75	73.43	73.47	70.92	70.77	70.36	70.68	70.37	70.74
are35	90.77	90.63	90.72	90.67	90.41	90.52	90.42	91.06	90.65	92.5	92.34	99.98	90.59	90.65		90.59	90.65	90.59	99.99	75.13	75.31	76.09	75.55	75.4	75.83	75.71	75.35	75.31	75.54	75.31	75.31	75.36	75.32	75.3	75.48	73.37	73.74	73.69	74.06	75.06	73.89	73.6	73.66	71.18	70.91	70.61	70.78	70.53	70.85
aaz4	91.93	90.99	92.03	92	91.5	93.59	91.48	92.74	91.92	90.56	90.53	90.58	100	91.81	90.59		91.91	91.87	90.57	74.6	74.69	75.32	74.99	74.85	75.23	75.02	74.7	74.67	74.77	74.7	74.7	74.71	74.68	74.62	74.78	73.09	73.34	73.34	73.53	74.51	73.57	73.35	73.26	70.93	70.84	70.39	70.75	70.33	70.83
ake14	96.27	90.59	96.14	96.26	93.56	91.39	93.57	93.71	100	90.76	90.68	90.65	91.92	99.18	90.65	91.91		97.64	90.65	74.75	75.04	75.51	75.13	75.01	75.37	75.11	75.12	75.04	75.05	75.06	75.05	75.06	75.07	74.92	74.91	73.31	73.49	73.44	73.74	74.81	73.8	74.32	73.57	70.89	70.78	70.44	70.73	70.46	70.78
aor32	96.32	90.59	96.3	96.34	93.4	91.55	93.4	93.74	97.64	90.81	90.56	90.59	91.89	97.67	90.59	91.87	97.64		90.58	74.87	75.03	75.57	75.06	75.06	75.63	75.21	75.08	75.03	75.08	75.04	75.02	75.05	75.04	74.88	75.06	73.39	73.41	73.65	73.86	74.84	73.84	73.55	73.53	70.9	70.79	70.41	70.69	70.38	70.77
are36	90.76	90.62	90.71	90.67	90.41	90.53	90.41	91.06	90.65	92.51	92.35	100	90.59	90.67	99.99	90.57	90.65	90.58		75.14	75.31	76.08	75.54	75.41	75.84	75.7	75.32	75.31	75.52	75.31	75.32	75.33	75.3	75.29	75.48	73.38	73.75	73.69	74.08	75.07	73.87	73.64	73.65	71.23	70.89	70.63	70.79	70.56	70.87
apr33	74.82	74.64	74.92	74.86	74.69	74.39	74.65	74.96	74.74	74.92	74.98	75.15	74.62	74.76	75.13	74.6	74.75	74.87	75.14		87.27	87.91	87.5	87.09	88.52	88.47	87.37	87.26	87.69	87.26	87.27	87.28	87.27	87.03	86.76	74.52	74.72	74.88	75.06	76.44	75.03	74.88	74.82	70.96	70.54	70.44	70.5	70.19	70.58
ame24	75.02	74.66	75.19	75.09	74.88	74.47	74.83	75.03	75.05	75.02	75.07	75.33	74.69	74.97	75.32	74.69	75.04	75.03	75.31	87.27		90.29	92.08	91.19	87.47	87.98	99.99	99.98	90.24	99.99	99.98	99.99	99.98	90.5	88.94	74.6	74.88	74.72	75.26	76.48	75.09	74.81	74.67	71	70.71	70.46	70.64	70.43	70.68
ava49	75.59	75.27	75.61	75.61	75.53	75.26	75.54	75.7	75.54	75.69	75.66	76.11	75.32	75.5	76.1	75.33	75.51	75.57	76.08	87.91	90.3		90.63	90.29	88.05	88.62	90.37	90.3	99.89	90.31	90.31	90.32	90.31	90.11	89.01	75.39	75.38	75.64	76.02	77.18	75.98	75.68	75.66	71.65	71.39	71.06	71.28	71.11	71.34
aken57	74.97	74.91	75.2	75.11	74.99	74.76	74.97	75.19	75.14	75.12	75.24	75.57	75.02	75.04	75.55	74.99	75.13	75.06	75.54	87.5	92.08	90.63		92.14	87.62	88.3	92.11	92.08	90.65	92.09	92.09	92.1	92.09	91.68	88.98	74.87	75.22	75.12	75.54	76.69	75.46	75.09	75	71.14	70.99	70.63	70.92	70.62	70.99
ari37	75.01	74.91	75.11	75.04	75.05	74.85	75.03	75.16	75.02	75.27	75.13	75.44	74.86	74.99	75.4	74.85	75.01	75.06	75.41	87.09	91.18	90.29	92.14		87.62	88.07	91.23	91.2	90.14	91.2	91.2	91.21	91.19	91.48	88.66	74.99	75.21	75.2	75.72	76.53	75.49	75.22	75.02	71.46	70.97	70.87	70.84	70.88	70.93
aau2	75.44	75.26	75.48	75.55	75.49	75.09	75.47	75.75	75.38	75.53	75.47	75.86	75.25	75.38	75.83	75.23	75.37	75.62	75.84	88.52	87.47	88.05	87.63	87.61		88.02	87.57	87.48	87.84	87.49	87.47	87.51	87.48	87.26	87.54	75.31	75.48	75.52	75.93	76.91	76	75.66	75.55	71.52	71.37	71.06	71.27	71.12	71.35
ale56	75.07	75.04	75.19	75.13	75.16	74.78	75.16	75.3	75.11	75.29	75.39	75.72	75.01	75.11	75.71	75.03	75.11	75.21	75.7	88.47	87.98	88.62	88.31	88.07	88.02		88.04	87.97	88.54	87.99	87.97	88	87.97	87.68	87.72	74.88	75.17	75.14	75.57	76.88	75.5	75.18	75.16	71.27	71.15	70.82	71.06	70.83	71.12
ame18	75.09	74.7	75.23	75.13	74.96	74.53	74.94	75.13	75.12	75.07	75.12	75.37	74.73	75.04	75.35	74.7	75.12	75.07	75.32	87.37	99.99	90.37	92.11	91.23	87.57	88.04		99.98	90.31	100	99.99	99.99	99.99	90.62	89.04	74.75	74.98	74.83	75.41	76.59	75.19	74.92	74.8	71.09	70.81	70.49	70.71	70.49	70.76
ame22	75.05	74.66	75.18	75.08	74.86	74.46	74.83	75.03	75.05	75.01	75.06	75.33	74.73	74.95	75.31	74.7	75.05	75.02	75.32	87.27	99.98	90.3	92.09	91.2	87.47	87.97	99.99		90.24	100	100	100	99.99	90.51	88.95	74.61	74.88	74.73	75.27	76.5	75.08	74.79	74.68	71.01	70.73	70.47	70.64	70.43	70.71
ava50	75.03	74.78	75.09	75.07	75.07	74.64	75.04	75.19	75.05	75.21	75.14	75.59	74.8	75.01	75.54	74.77	75.06	75.08	75.52	87.69	90.24	99.89	90.65	90.13	87.84	88.55	90.31	90.23		90.24	90.24	90.25	90.24	90.01	88.93	75.01	75.01	75.19	75.69	76.74	75.55	75.24	75.16	71.27	70.97	70.65	70.88	70.59	70.95
ame19	75.05	74.65	75.21	75.11	74.87	74.46	74.81	75.03	75.07	75.03	75.06	75.34	74.72	74.97	75.31	74.69	75.06	75.04	75.31	87.27	99.99	90.31	92.1	91.2	87.49	87.99	100	99.99	90.24		100	99.99	99.99	90.53	88.95	74.63	74.88	74.72	75.31	76.5	75.1	74.82	74.68	71.04	70.73	70.42	70.65	70.44	70.69
ame23	75.04	74.64	75.2	75.08	74.88	74.46	74.83	75.05	75.05	75.01	75.06	75.35	74.71	74.98	75.32	74.66	75.04	75.03	75.31	87.27	99.98	90.29	92.08	91.2	87.48	87.96	99.98	100	90.23	99.99		99.99	99.98	90.5	88.92	74.6	74.87	74.7	75.27	76.49	75.09	74.81	74.68	71.03	70.71	70.45	70.65	70.41	70.71
ame20	75.06	74.67	75.22	75.08	74.86	74.48	74.85	75.06	75.08	75.04	75.08	75.36	74.75	74.98	75.36	74.7	75.06	75.05	75.33	87.28	99.99	90.32	92.1	91.21	87.51	87.99	99.99	99.99	90.25	99.99	100		99.99	90.54	88.94	74.58	74.88	74.73	75.29	76.49	75.08	74.85	74.68	71.04	70.71	70.46	70.65	70.42	70.73
ame21	75.03	74.64	75.2	75.06	74.87	74.46	74.84	75.05	75.07	75.02	75.05	75.33	74.71	74.96	75.32	74.67	75.07	75.04	75.3	87.27	99.98	90.31	92.09	91.2	87.49	87.97	99.99	99.98	90.24	99.99	99.99	99.99		90.5	88.95	74.59	74.88	74.71	75.29	76.49	75.06	74.83	74.68	71.02	70.72	70.47	70.67	70.45	70.7
ato48	74.78	74.69	74.91	74.98	74.85	74.44	74.8	74.89	74.91	74.88	74.94	75.34	74.65	74.86	75.3	74.62	74.92	74.88	75.29	87.03	90.5	90.1	91.68	91.48	87.26	87.68	90.62	90.5	90.01	90.53	90.51	90.54	90.51		88.3	74.9	74.73	75.07	75.52	76.59	75.33	75.05	75.05	71.11	70.84	70.54	70.76	70.57	70.83
aba5	74.86	74.71	74.95	75.02	74.9	74.47	74.89	75.04	74.93	74.98	75.1	75.52	74.82	74.89	75.48	74.78	74.91	75.07	75.48	86.76	88.95	89.01	88.98	88.66	87.54	87.72	89.04	88.93	88.93	88.95	88.95	88.94	88.95	88.3		74.68	75.05	74.87	75.11	76.51	75.01	74.66	74.83	71	70.85	70.42	70.75	70.32	70.79
aci43	73.3	73.1	73.23	73.22	73.23	72.9	73.22	73.4	73.29	73.27	73.16	73.38	73.09	73.25	73.37	73.08	73.31	73.39	73.38	74.52	74.59	75.38	74.86	74.98	75.3	74.88	74.75	74.59	75.01	74.62	74.61	74.58	74.58	74.9	74.68		86.26	92.85	84.66	78.44	92.6	93.49	92.83	70.41	70.53	69.84	70.45	70.16	70.52
abe6	73.29	73.31	73.31	73.48	73.51	73.06	73.5	73.53	73.48	73.56	73.49	73.77	73.38	73.44	73.74	73.34	73.49	73.41	73.75	74.72	74.88	75.39	75.22	75.22	75.48	75.17	74.99	74.87	75.01	74.88	74.89	74.88	74.89	74.73	75.05	86.26		86.14	83.55	78.49	86.42	86.24	86.19	70.69	70.46	70.13	70.44	70.16	70.5
as44	73.43	73.22	73.44	73.49	73.39	73.15	73.34	73.68	73.43	73.53	73.32	73.71	73.37	73.45	73.69	73.34	73.45	73.64	73.69	74.88	74.72	75.64	75.12	75.2	75.52	75.14	74.83	74.7	75.19	74.72	74.73	74.72	74.71	75.08	74.87	92.86	86.14		84.54	78.51	92.63	94.4	99.01	70.74	70.64	70.24	70.61	70.2	70.69
aje11	73.8	73.8	73.81	73.86	73.76	73.37	73.75	74.05	73.73	73.96	73.72	74.09	73.53	73.74	74.06	73.54	73.73	73.86	74.08	75.06	75.26	76.01	75.54	75.72	75.93	75.56	75.41	75.27	75.68	75.31	75.26	75.29	75.29	75.52	75.1	84.66	83.55	84.54		79.08	84.76	84.82	84.56	70.67	70.66	70.02	70.58	69.91	70.65
asa39	74.71	74.64	74.64	74.71	74.68	74.35	74.65	74.9	74.83	74.86	74.7	75.1	74.53	74.77	75.06	74.51	74.81	74.84	75.08	76.44	76.48	77.18	76.69	76.53	76.91	76.87	76.59	76.49	76.74	76.5	76.5	76.49	76.5	76.59	76.51	78.44	78.49	78.5	79.08		78.92	78.81	78.58	71.22	71.02	70.63	71.01	70.61	71.05
aor30	73.63	73.56	73.65	73.83	73.79	73.35	73.77	74	73.8	73.75	73.64	73.9	73.58	73.75	73.89	73.57	73.8	73.84	73.87	75.03	75.09	75.98	75.46	75.49	76	75.5	75.19	75.09	75.55	75.1	75.07	75.08	75.06	75.33	75.01	92.6	86.42	92.63	84.76	78.92		93.36	92.64	70.87	70.86	70.53	70.86	70.42	70.89
aor31	73.37	73.32	73.48	73.44	73.47	73.15	73.44	73.59	74.3	73.48	73.49	73.64	73.38	73.43	73.6	73.35	74.31	73.55	73.64	74.88	74.81	75.67	75.09	75.21	75.66	75.17	74.92	74.81	75.24	74.82	74.79	74.84	74.83	75.04	74.65	93.49	86.25	94.39	84.82	78.81	93.36		94.61	70.7	70.74	70.22	70.64	70.26	70.68
aru38	73.47	73.18	73.33	73.51	73.4	73.09	73.37	73.52	73.56	73.36	73.29	73.65	73.3	73.47	73.66	73.26	73.57	73.53	73.65	74.82	74.67	75.66	75	75.03	75.55	75.16	74.79	74.68	75.16	74.68	74.68	74.68	74.68	75.06	74.83	92.83	86.19	99.01	84.56	78.58	92.64	94.61		70.72	70.7	70.26	70.59	70.18	70.68
amet26	71.01	70.78	70.97	70.95	71.08	70.91	71.07	71.12	70.92	71.07	71.06	71.26	70.93	70.92	71.18	70.93	70.89	70.9	71.23	70.96	71.01	71.65	71.14	71.46	71.52	71.28	71.1	71.03	71.27	71.04	71.01	71.04	71.02	71.11	71	70.41	70.69	70.74	70.67	71.22	70.87	70.7	70.72		92.02	95.75	91.93	96.72	92.02
arun53	70.84	70.52	70.88	70.76	70.98	70.78	70.96	70.94	70.8	71	70.89	70.93	70.84	70.77	70.9	70.84	70.79	70.79	70.89	70.54	70.71	71.39	70.99	70.97	71.37	71.16	70.81	70.71	70.97	70.73	70.74	70.71	70.72	70.84	70.85	70.53	70.46	70.64	70.66	71.02	70.86	70.74	70.7	92.03		92.19	99.15	91.98	99.23
as41	70.43	70.17	70.48	70.46	70.54	70.38	70.52	70.52	70.43	70.46	70.49	70.61	70.42	70.36	70.61	70.39	70.44	70.41	70.63	70.43	70.46	71.06	70.63	70.87	71.06	70.82	70.5	70.45	70.65	70.42	70.47	70.46	70.47	70.54	70.41	69.84	70.13	70.24	70.02	70.63	70.53	70.22	70.26	95.76	92.19		92.26	96.41	92.34
athe54	70.79	70.49	70.81	70.71	70.87	70.72	70.83	70.87	70.72	70.85	70.77	70.81	70.78	70.69	70.78	70.75	70.73	70.69	70.79	70.5	70.64	71.28	70.92	70.84	71.27	71.06	70.71	70.65	70.88	70.65	70.64	70.65	70.68	70.76	70.75	70.45	70.44	70.61	70.59	71.01	70.86	70.64	70.59	91.93	99.15	92.26		91.84	99.79
ath47	70.43	70.18	70.5	70.5	70.56	70.33	70.55	70.63	70.45	70.45	70.55	70.6	70.34	70.37	70.53	70.33	70.46	70.38	70.56	70.19	70.43	71.11	70.62	70.88	71.12	70.83	70.49	70.41	70.59	70.44	70.43	70.42	70.45	70.57	70.32	70.16	70.16	70.2	69.92	70.61	70.42	70.26	70.19	96.72	91.98	96.42	91.85		91.93
athe55	70.84	70.52	70.92	70.75	70.92	70.78	70.9	70.95	70.77	70.93	70.88	70.87	70.86	70.74	70.85	70.83	70.79	70.77	70.87	70.58	70.68	71.35	70.99	70.93	71.35	71.12	70.76	70.71	70.94	70.69	70.71	70.73	70.7	70.83	70.79	70.52	70.5	70.69	70.65	71.06	70.89	70.69	70.68	92.02	99.23	92.34	99.79	91.93
amet25	70.99	70.77	70.98	70.92	71.1	70.88	71.07	71.12	70.88	71.05	71.06	71.25	70.96	70.95	71.22	70.92	70.91	70.9	71.21	70.96	71.02	71.66	71.16	71.46	71.52	71.26	71.09	71.03	71.27	71.01	71.01	71.01	71	71.12	70.99	70.41	70.69	70.72	70.64	71.21	70.89	70.7	70.76	99.99	92.01	95.75	91.93	96.73	92.01
asac40	70.56	70.55	70.65	70.79	70.86	70.44	70.83	70.78	70.64	70.6	70.73	70.89	70.78	70.55	70.89	70.73	70.66	70.55	70.92	70.68	70.73	71.37	70.95	71.21	71.24	71.16	70.84	70.72	70.92	70.75	70.74	70.74	70.73	70.89	70.74	70.07	70.06	70.26	70.39	70.86	70.51	70.1	70.2	77	76.67	76.68	76.6	76.53	76.67
ani27	71.63	71.75	71.68	71.72	71.61	71.54	71.58	71.78	71.7	71.81	71.76	71.94	71.57	71.63	71.89	71.58	71.68	71.68	71.88	70.57	71.04	71.55	71.11	70.92	71.54	71.21	71.09	71.06	71.02	71.05	71.04	71.08	71.04	70.91	70.93	70.32	70.38	70.55	70.74	71.43	70.85	70.49	70.42	72.36	72.11	71.61	71.98	71.61	72.02
axy51	73.65	73.49	73.71	73.68	73.78	73.45	73.77	73.76	73.76	73.79	73.74	73.92	73.72	73.78	73.9	73.72	73.77	73.77	73.91	72.73	72.88	73.45	72.99	72.84	73.29	73.05	72.96	72.89	72.94	72.89	72.88	72.93	72.91	72.76	72.82	71.35	71.74	71.5	72.04	72.69	71.76	71.56	71.47	70.86	70.7	70.35	70.63	70.41	70.71
ata46	69.27	69.29	69.4	69.47	69.35	68.98	69.3	69.48	69.2	69.35	69.31	69.42	69.2	69.24	69.38	69.2	69.23	69.37	69.4	69.22	69.36	70.03	69.47	69.52	69.82	69.53	69.45	69.37	69.54	69.39	69.38	69.35	69.38	69.26	69.33	69.01	69.1	69.23	69.36	69.58	69.42	69.16	69.16	74.1	73.91	73.66	73.81	73.67	73.92
ama17	70.83	70.81	70.79	70.82	70.82	70.65	70.77	70.88	71.53	70.79	70.92	70.95	70.84	70.81	70.93	70.78	71.5	70.76	70.92	69.95	70.33	70.72	70.49	70.42	70.67	70.32	70.38	70.35	70.3	70.32	70.33	70.36	70.35	70.39	70.21	69.73	69.8	69.96	70.48	70.25	70.02	70.91	70.18	71.73	71.39	71.23	71.43	71.27	71.47
apa52	71.07	71.01	70.96	71.1	70.88	70.84	70.87	71.12	71.36	70.93	71.05	71.07	71.12	70.87	71.04	71.09	71.34	71.07	71.03	70.23	70.42	70.85	70.52	70.57	70.78	70.5	70.47	70.44	70.4	70.44	70.42	70.44	70.45	70.42	70.39	69.75	70.08	69.85	70.46	70.76	70.12	70.43	70	71.97	71.63	71.59	71.58	71.39	71.62
aha9	66.93	66.94	66.83	66.91	66.94	66.94	66.95	67	66.75	66.96	67.09	67.24	66.98	66.99	67.22	66.96	66.72	66.9	67.22	66.9	66.88	67.56	67.23	67.22	67.58	67.07	66.91	66.86	67.15	66.87	66.87	66.86	66.88	66.98	67.02	66.54	66.58	66.72	66.71	66.91	66.9	66.63	66.66	68.27	68.15	68.27	68.19	68.17	68.23
sx67	68.64	68.76	68.7	68.74	68.75	68.59	68.73	68.61	68.73	68.6	68.81	68.78	68.64	68.6	68.76	68.61	68.73	68.58	68.77	68.56	68.58	69.1	68.65	68.69	69.15	68.45	68.6	68.58	68.69	68.59	68.58	68.59	68.58	68.55	68.51	68.5	68.4	68.63	69.37	68.8	68.91	68.46	68.51	70.21	70.22	69.84	70.13	69.95	70.17
sc58	68.38	68.46	68.44	68.52	68.47	68.4	68.42	68.43	68.54	68.39	68.44	68.52	68.38	68.45	68.49	68.35	68.53	68.47	68.53	68.29	68.32	68.82	68.41	68.41	68.65	68.21	68.34	68.32	68.44	68.31	68.31	68.31	68.29	68.13	68.38	68.03	68.02	68.16	68.98	68.46	68.6	68.17	68.17	70.2	70.28	69.95	70.1	69.98	70.13
sg62	69.18	69.17	69.25	69.32	69.23	69.01	69.23	69.09	69.19	69.12	69.19	69.28	69.06	69.1	69.24	69.02	69.17	69.17	69.24	69.1	69.07	69.64	69.07	69.16	69.58	69.12	69.06	69.05	69.2	69.03	69.06	69.08	69.05	68.83	69.13	68.66	68.73	68.93	69.38	69	69.31	68.79	68.85	70.69	70.71	70.54	70.62	70.5	70.69
sa59	68.77	68.71	68.78	68.96	68.87	68.69	68.83	68.83	68.86	68.87	69	68.87	68.84	68.84	68.82	68.85	68.85	68.91	68.85	68.74	68.72	69.12	68.78	68.84	69.16	68.69	68.7	68.72	68.75	68.71	68.72	68.72	68.71	68.68	68.63	68.43	68.46	68.82	69.21	68.8	68.81	68.56	68.67	70.13	70.21	69.96	70.2	70.02	70.23
sv66	69.29	69.17	69.33	69.3	69.3	69.17	69.27	69.16	69.38	69.21	69.23	69.36	69.1	69.23	69.32	69.06	69.37	69.24	69.33	68.91	69.05	69.52	69.14	69.08	69.51	69.26	69.05	69.05	69.12	69.04	69.05	69.05	69.02	69.05	68.92	68.82	68.9	69.03	69.28	69.18	69.35	68.89	68.97	70.63	70.63	70.55	70.46	70.54	70.53
ss65	63.51	63.33	63.44	63.52	63.5	63.62	63.51	63.54	63.35	63.43	63.53	63.49	63.5	63.4	63.48	63.47	63.4	63.33	63.5	63.47	63.6	63.91	63.59	63.57	63.8	63.65	63.64	63.58	63.61	63.62	63.58	63.57	63.57	63.42	63.41	63.2	63.47	63.37	63.42	63.61	63.58	63.37	63.27	65.08	64.95	64.62	64.93	64.94	64.97
sp64	69.63	69.7	69.68	69.77	69.7	69.76	69.69	69.81	69.51	69.65	69.82	69.83	69.57	69.58	69.83	69.57	69.51	69.7	69.85	69.44	69.55	69.63	69.42	69.66	69.85	69.44	69.6	69.53	69.53	69.57	69.55	69.55	69.54	69.54	69.47	69.2	69.14	69.3	69.83	69.72	69.31	69.1	69.17	71.07	70.98	70.83	70.82	70.88	70.89
ses61	64.39	64.23	64.41	64.35	64.37	64.05	64.32	64.35	64.45	64.27	64.34	64.4	64.12	64.42	64.37	64.1	64.44	64.32	64.37	64.24	64.17	64.83	64.39	64.28	64.73	64.36	64.19	64.15	64.36	64.14	64.13	64.15	64.15	64.2	64.18	64.26	64.35	64.51	64.93	64.57	64.66	64.47	64.29	65.48	65.56	65.12	65.44	65.12	65.47
se60	63.64	63.57	63.72	63.81	63.69	63.49	63.64	63.68	63.63	63.6	63.52	63.56	63.74	63.61	63.56	63.75	63.64	63.58	63.55	63.51	63.61	64.1	63.56	63.77	63.94	63.81	63.64	63.63	63.82	63.61	63.62	63.62	63.61	63.56	63.67	63.34	63.49	63.55	63.66	63.49	63.67	63.44	63.33	65.09	65.21	64.78	65.05	64.87	65.09
sm63	69.61	69.73	69.73	69.61	69.76	69.56	69.76	69.72	69.68	69.74	69.89	69.83	69.59	69.48	69.82	69.61	69.68	69.65	69.79	69.05	69.38	69.84	69.62	69.78	69.9	69.34	69.44	69.41	69.61	69.38	69.37	69.41	69.38	69.46	69.55	68.78	68.97	69.19	69.36	69.51	69.18	69.38	69.03	71.33	71.13	71.03	71.05	70.88	71.11
pd68	61.49	61.41	61.55	61.6	61.47	61.43	61.45	61.41	61.81	61.41	61.78	61.7	61.51	61.39	61.68	61.48	61.81	61.46	61.68	61.96	61.99	62.16	62	62.26	62.07	61.96	62.04	61.99	61.94	61.97	61.97	61.97	61.97	62.03	61.92	61.41	61.77	61.71	61.5	61.95	61.57	61.83	62.46	62.91	62.74	62.35	62.57	62.46	62.61
tb69	58.03	58.19	58.15	58.14	58.21	58.17	58.2	58.25	58.16	58.27	58.4	58.31	58.25	58.12	58.29	58.25	58.13	58.19	58.3	58.38	58.26	58.85	58.55	58.52	58.55	58.26	58.27	58.23	58.35	58.23	58.23	58.26	58.24	58.32	58.3	58.14	58.62	58.45	58.15	57.96	58.38	58.21	58.27	58.81	58.94	58.72	59.01	58.87	59.03
[truncated: 20 more columns]

## Sheet: S3D
Supplementary Table 3D. Pairwise dDDH values for the entire dataset. The short names are explained in Supplementary Table 1.
	aal1	aaz3	aaz4	aco7	ade8	aja10	as42	as45	ake12	ake13	ake14	aor32	alu15	alu16	aor28	aor29	are34	are35	are36	aau2	aba5	aken57	ale56	ame18	ame19	ame20	ame21	ame22	ame23	ame24	apr33	ari37	ato48	ava49	ava50	abe6	aci43	aje11	aor30	aor31	aru38	as44	asa39	amet25	amet26	arun53	athe54	athe55	as41
aal1		49.1	49.1	40.8	44.4	42.1	41.8	41.6	41.4	41.7	41.4	42	41.6	41.5	39.5	39.6	39	39	39	22.2	22.4	22.4	22.4	22.3	22.3	22.3	22.3	22.3	22.3	22.3	22.2	22.4	22.1	21.9	22.4	21.8	21.7	21.4	21.7	21.8	21.7	21.7	22.1	21.1	21.1	21.1	21	21	21
aaz3	49.1		100	40.7	45.1	42.6	42.4	42.5	42	42	42.1	42.3	41.7	41.7	39.8	39.8	38.7	38.7	38.7	22.3	22.4	22.7	22.4	22.6	22.6	22.6	22.6	22.6	22.6	22.6	22.1	22.4	22.3	22.2	22.7	22	21.7	21.5	21.8	21.8	21.7	21.7	22.3	21.1	21.1	21.1	21	21.1	21.1
aaz4	49.1	100		40.7	45.1	42.5	42.3	42.4	42	41.9	42	42.3	41.7	41.7	39.8	39.8	38.7	38.7	38.7	22.3	22.4	22.7	22.4	22.6	22.6	22.6	22.6	22.6	22.6	22.6	22.1	22.4	22.3	22.2	22.7	21.9	21.7	21.5	21.8	21.8	21.7	21.7	22.2	21.1	21.1	21	21	21	21.1
aco7	40.8	40.7	40.7		41.2	39.4	39.4	39.2	38.9	39.1	38.9	39.1	39.2	39.2	39.8	39.9	39.2	39.2	39.2	22.3	22.3	22.6	22.6	22.2	22.2	22.2	22.2	22.2	22.2	22.2	22.1	22.3	22.2	22	22.5	21.9	21.6	21.4	21.8	21.8	21.6	21.5	22.2	20.9	20.9	20.9	21	21	20.9
ade8	44.4	45.1	45.1	41.2		48.5	48.3	47.9	47.6	47.8	47.7	47.8	47.6	47.6	40	40.2	39.2	39.2	39.2	22.2	22.3	22.4	22.3	22.3	22.3	22.3	22.3	22.3	22.3	22.3	22	22.3	22.1	22	22.4	21.6	21.8	21.6	21.8	21.9	21.7	21.7	22.2	21	21	21	21.1	21.1	21.1
aja10	42.1	42.6	42.5	39.4	48.5		88.3	72.7	60	60.6	60.1	61	46.6	46.6	38.7	38.9	38.1	38	38.1	22.4	22.3	22.7	22.5	22.6	22.6	22.6	22.6	22.6	22.6	22.6	22.3	22.5	22.4	22.3	22.7	21.9	21.7	21.5	21.7	21.9	21.8	21.7	22.3	21	21	21	21	21.1	21
as42	41.8	42.4	42.3	39.4	48.3	88.3		72.6	60.6	60.6	60.6	61.2	46.4	46.4	38.7	38.7	38	38	38	22.3	22.1	22.7	22.4	22.5	22.5	22.5	22.5	22.5	22.5	22.5	22.3	22.4	22.3	22.2	22.7	21.8	21.8	21.5	21.7	21.9	21.7	21.7	22.2	21.1	21.1	20.9	21	21.1	21
as45	41.6	42.5	42.4	39.2	47.9	72.7	72.6		60.7	60.7	60.8	61.2	46.4	46.4	38.4	38.7	37.7	37.7	37.8	22.3	22.2	22.5	22.4	22.5	22.5	22.5	22.5	22.5	22.5	22.5	22.2	22.4	22.3	22.1	22.6	21.8	21.5	21.4	21.8	21.8	21.7	21.6	22.1	20.9	20.9	20.9	21	21	21
ake12	41.4	42	42	38.9	47.6	60	60.6	60.7		90.1	97.7	71.9	46.4	46.3	38.4	38.5	37.9	37.9	37.9	22.4	22.4	22.7	22.5	22.5	22.6	22.5	22.6	22.6	22.6	22.6	22.3	22.5	22.3	22.2	22.6	22.1	21.8	21.6	22	23.1	22	21.8	22.3	21	21	21.1	21.1	21.1	21.1
ake13	41.7	42	41.9	39.1	47.8	60.6	60.6	60.7	90.1		90.1	72.5	46.5	46.5	38.6	38.6	38	38	38	22.4	22.4	22.7	22.5	22.5	22.5	22.5	22.5	22.5	22.5	22.5	22.3	22.5	22.3	22.1	22.6	21.9	21.7	21.6	21.9	22	21.8	21.6	22.2	21.1	21.1	21	21	21	21
ake14	41.4	42.1	42	38.9	47.7	60.1	60.6	60.8	97.7	90.1		72	46.4	46.3	38.4	38.5	37.9	37.9	37.9	22.3	22.4	22.7	22.5	22.5	22.5	22.5	22.5	22.5	22.5	22.5	22.3	22.5	22.3	22.1	22.6	22.1	21.8	21.5	22	23.1	22	21.7	22.3	21	21	21	21	21.1	21.1
aor32	42	42.3	42.3	39.1	47.8	61	61.2	61.2	71.9	72.5	72		46.6	46.5	38.4	38.8	37.7	37.7	37.7	22.5	22.5	22.5	22.5	22.5	22.5	22.5	22.5	22.5	22.5	22.5	22.3	22.5	22.4	22.1	22.6	21.8	21.7	21.6	21.9	21.9	21.8	21.6	22.3	21.1	21.1	21	21	21	21.1
alu15	41.6	41.7	41.7	39.2	47.6	46.6	46.4	46.4	46.4	46.5	46.4	46.6		99.9	38.5	38.8	37.8	37.8	37.8	22.4	22.2	22.6	22.6	22.5	22.5	22.5	22.5	22.5	22.5	22.5	22.2	22.4	22.4	22.2	22.6	22	21.7	21.6	21.8	21.9	21.6	21.6	22.2	21	21	21	21	21	21
alu16	41.5	41.7	41.7	39.2	47.6	46.6	46.4	46.4	46.3	46.5	46.3	46.5	99.9		38.5	38.8	37.8	37.8	37.8	22.3	22.1	22.6	22.6	22.4	22.4	22.4	22.4	22.4	22.4	22.4	22.2	22.4	22.3	22.1	22.6	21.9	21.6	21.5	21.8	21.8	21.6	21.6	22.2	20.9	20.9	20.9	20.9	21	20.9
aor28	39.5	39.8	39.8	39.8	40	38.7	38.7	38.4	38.4	38.6	38.4	38.4	38.5	38.5		72.1	43.9	43.9	43.9	22.1	22.5	22.6	22.4	22.4	22.4	22.4	22.4	22.4	22.4	22.4	22.1	22.3	22.3	22.1	22.4	21.9	21.7	21.4	21.8	21.8	21.7	21.6	22.4	21.2	21.2	21	21.1	21.1	21.1
aor29	39.6	39.8	39.8	39.9	40.2	38.9	38.7	38.7	38.5	38.6	38.5	38.8	38.8	38.8	72.1		44	44	44	22.2	22.3	22.6	22.6	22.4	22.4	22.4	22.4	22.4	22.4	22.4	22.1	22.5	22.3	22.2	22.7	21.8	21.7	21.4	21.8	21.9	21.6	21.5	22.4	21	21	21.1	21.1	21.2	21
are34	39	38.7	38.7	39.2	39.2	38.1	38	37.7	37.9	38	37.9	37.7	37.8	37.8	43.9	44		99.9	100	22.3	22.4	22.5	22.6	22.4	22.4	22.4	22.4	22.4	22.4	22.4	22.1	22.2	22.3	22.1	22.6	21.7	21.6	21.4	21.7	21.7	21.6	21.5	22.3	21	21	21	20.9	20.9	21
are35	39	38.7	38.7	39.2	39.2	38	38	37.7	37.9	38	37.9	37.7	37.8	37.8	43.9	44	99.9		100	22.3	22.4	22.5	22.6	22.4	22.4	22.4	22.4	22.4	22.4	22.4	22.1	22.2	22.3	22.1	22.6	21.7	21.5	21.4	21.7	21.7	21.6	21.5	22.3	21	21	20.9	20.9	20.9	21
are36	39	38.7	38.7	39.2	39.2	38.1	38	37.8	37.9	38	37.9	37.7	37.8	37.8	43.9	44	100	100		22.3	22.4	22.5	22.6	22.4	22.4	22.4	22.4	22.4	22.4	22.4	22.1	22.2	22.3	22.1	22.6	21.7	21.5	21.4	21.7	21.7	21.6	21.5	22.3	21	21	20.9	20.9	20.9	21
aau2	22.2	22.3	22.3	22.3	22.2	22.4	22.3	22.3	22.4	22.4	22.3	22.5	22.4	22.3	22.1	22.2	22.3	22.3	22.3		34.4	34.3	34.3	34.4	34.3	34.3	34.3	34.3	34.3	34.3	35.7	34.3	33.5	34	34.6	22.9	22.7	22.6	22.9	22.8	22.6	22.6	23.5	21.8	21.8	21.8	21.8	21.8	21.9
aba5	22.4	22.4	22.4	22.3	22.3	22.3	22.1	22.2	22.4	22.4	22.4	22.5	22.2	22.1	22.5	22.3	22.4	22.4	22.4	34.4		37.5	34.8	38	37.9	37.8	37.8	37.8	37.8	37.8	33.9	37.1	36.5	36.5	37	22.8	22.4	22.4	22.8	22.7	22.4	22.4	23.5	21.6	21.6	21.5	21.5	21.5	21.7
aken57	22.4	22.7	22.7	22.6	22.4	22.7	22.7	22.5	22.7	22.7	22.7	22.5	22.6	22.6	22.6	22.6	22.5	22.5	22.5	34.3	37.5		35.8	45.9	45.9	45.9	45.9	45.9	45.9	45.9	34.9	45.2	43.9	40.6	41.1	23	22.7	22.9	23	22.9	22.6	22.6	23.6	21.7	21.7	21.6	21.6	21.6	21.7
ale56	22.4	22.4	22.4	22.6	22.3	22.5	22.4	22.4	22.5	22.5	22.5	22.5	22.6	22.6	22.4	22.6	22.6	22.6	22.6	34.3	34.8	35.8		35.4	35.4	35.4	35.3	35.3	35.3	35.3	36.1	35.3	34.5	35.1	35.7	23	22.7	22.7	23	22.9	22.6	22.7	23.8	21.8	21.8	21.8	21.8	21.9	21.9
ame18	22.3	22.6	22.6	22.2	22.3	22.6	22.5	22.5	22.5	22.5	22.5	22.5	22.5	22.4	22.4	22.4	22.4	22.4	22.4	34.4	38	45.9	35.4		99.4	97.7	99.9	99.9	99.9	99.9	34.3	43.8	41.6	39.6	40	22.8	22.5	22.6	22.8	22.6	22.4	22.5	23.7	21.6	21.6	21.6	21.5	21.6	21.5
ame19	22.3	22.6	22.6	22.2	22.3	22.6	22.5	22.5	22.6	22.5	22.5	22.5	22.5	22.4	22.4	22.4	22.4	22.4	22.4	34.3	37.9	45.9	35.4	99.4		98.7	99	98.9	99	98.9	34.3	43.8	41.6	39.6	40	22.8	22.5	22.6	22.8	22.6	22.4	22.4	23.7	21.6	21.6	21.6	21.5	21.6	21.5
ame20	22.3	22.6	22.6	22.2	22.3	22.6	22.5	22.5	22.5	22.5	22.5	22.5	22.5	22.4	22.4	22.4	22.4	22.4	22.4	34.3	37.8	45.9	35.4	97.7	98.7		97.2	97.1	97.2	97.1	34.3	43.8	41.6	39.6	40	22.8	22.5	22.7	22.8	22.6	22.4	22.4	23.7	21.6	21.6	21.6	21.5	21.6	21.5
ame21	22.3	22.6	22.6	22.2	22.3	22.6	22.5	22.5	22.6	22.5	22.5	22.5	22.5	22.4	22.4	22.4	22.4	22.4	22.4	34.3	37.8	45.9	35.3	99.9	99	97.2		100	100	100	34.3	43.8	41.5	39.5	40	22.8	22.5	22.6	22.8	22.6	22.4	22.4	23.7	21.6	21.6	21.6	21.5	21.6	21.5
ame22	22.3	22.6	22.6	22.2	22.3	22.6	22.5	22.5	22.6	22.5	22.5	22.5	22.5	22.4	22.4	22.4	22.4	22.4	22.4	34.3	37.8	45.9	35.3	99.9	98.9	97.1	100		100	100	34.3	43.8	41.5	39.6	40	22.8	22.5	22.6	22.8	22.6	22.4	22.4	23.7	21.6	21.6	21.6	21.5	21.6	21.5
ame23	22.3	22.6	22.6	22.2	22.3	22.6	22.5	22.5	22.6	22.5	22.5	22.5	22.5	22.4	22.4	22.4	22.4	22.4	22.4	34.3	37.8	45.9	35.3	99.9	99	97.2	100	100		100	34.3	43.8	41.6	39.6	40	22.8	22.5	22.6	22.8	22.6	22.4	22.4	23.7	21.6	21.6	21.6	21.5	21.6	21.5
ame24	22.3	22.6	22.6	22.2	22.3	22.6	22.5	22.5	22.6	22.5	22.5	22.5	22.5	22.4	22.4	22.4	22.4	22.4	22.4	34.3	37.8	45.9	35.3	99.9	98.9	97.1	100	100	100		34.3	43.8	41.5	39.6	40	22.8	22.5	22.6	22.8	22.6	22.4	22.4	23.7	21.6	21.6	21.6	21.5	21.6	21.5
apr33	22.2	22.1	22.1	22.1	22	22.3	22.3	22.2	22.3	22.3	22.3	22.3	22.2	22.2	22.1	22.1	22.1	22.1	22.1	35.7	33.9	34.9	36.1	34.3	34.3	34.3	34.3	34.3	34.3	34.3		34	34	34.4	35	22.8	22.3	22.4	22.6	22.7	22.5	22.5	23.5	21.4	21.4	21.3	21.3	21.3	21.5
ari37	22.4	22.4	22.4	22.3	22.3	22.5	22.4	22.4	22.5	22.5	22.5	22.5	22.4	22.4	22.3	22.5	22.2	22.2	22.2	34.3	37.1	45.2	35.3	43.8	43.8	43.8	43.8	43.8	43.8	43.8	34		43.1	39	39.7	22.9	22.5	22.5	22.8	22.7	22.5	22.4	23.6	21.6	21.6	21.6	21.5	21.5	21.7
ato48	22.1	22.3	22.3	22.2	22.1	22.4	22.3	22.3	22.3	22.3	22.3	22.4	22.4	22.3	22.3	22.3	22.3	22.3	22.3	33.5	36.5	43.9	34.5	41.6	41.6	41.6	41.5	41.5	41.6	41.5	34	43.1		38.7	39.5	22.7	22.5	22.6	22.8	22.7	22.4	22.4	23.7	21.7	21.7	21.5	21.5	21.5	21.5
ava49	21.9	22.2	22.2	22	22	22.3	22.2	22.1	22.2	22.1	22.1	22.1	22.2	22.1	22.1	22.2	22.1	22.1	22.1	34	36.5	40.6	35.1	39.6	39.6	39.6	39.5	39.6	39.6	39.6	34.4	39	38.7		99	22.8	22.4	22.5	22.7	22.6	22.3	22.2	23.5	21.5	21.5	21.6	21.6	21.6	21.5
ava50	22.4	22.7	22.7	22.5	22.4	22.7	22.7	22.6	22.6	22.6	22.6	22.6	22.6	22.6	22.4	22.7	22.6	22.6	22.6	34.6	37	41.1	35.7	40	40	40	40	40	40	40	35	39.7	39.5	99		23.2	22.8	22.9	23	23	22.7	22.6	23.9	21.8	21.8	21.8	21.8	21.9	21.7
abe6	21.8	22	21.9	21.9	21.6	21.9	21.8	21.8	22.1	21.9	22.1	21.8	22	21.9	21.9	21.8	21.7	21.7	21.7	22.9	22.8	23	23	22.8	22.8	22.8	22.8	22.8	22.8	22.8	22.8	22.9	22.7	22.8	23.2		31.2	27.7	31.3	31.3	31.1	31	24.7	21.5	21.5	21.5	21.4	21.4	21.5
aci43	21.7	21.7	21.7	21.6	21.8	21.7	21.8	21.5	21.8	21.7	21.8	21.7	21.7	21.6	21.7	21.7	21.6	21.5	21.5	22.7	22.4	22.7	22.7	22.5	22.5	22.5	22.5	22.5	22.5	22.5	22.3	22.5	22.5	22.4	22.8	31.2		28.9	43.5	45.8	44.8	44.5	24.5	21.2	21.2	21.2	21.2	21.2	21.1
aje11	21.4	21.5	21.5	21.4	21.6	21.5	21.5	21.4	21.6	21.6	21.5	21.6	21.6	21.5	21.4	21.4	21.4	21.4	21.4	22.6	22.4	22.9	22.7	22.6	22.6	22.7	22.6	22.6	22.6	22.6	22.4	22.5	22.6	22.5	22.9	27.7	28.9		29.2	29.1	29	28.8	24.7	20.9	20.9	20.9	20.9	20.9	20.9
aor30	21.7	21.8	21.8	21.8	21.8	21.7	21.7	21.8	22	21.9	22	21.9	21.8	21.8	21.8	21.8	21.7	21.7	21.7	22.9	22.8	23	23	22.8	22.8	22.8	22.8	22.8	22.8	22.8	22.6	22.8	22.8	22.7	23	31.3	43.5	29.2		45.7	45.2	44.8	24.7	21.3	21.3	21.3	21.4	21.4	21.4
aor31	21.8	21.8	21.8	21.8	21.9	21.9	21.9	21.8	23.1	22	23.1	21.9	21.9	21.8	21.8	21.9	21.7	21.7	21.7	22.8	22.7	22.9	22.9	22.6	22.6	22.6	22.6	22.6	22.6	22.6	22.7	22.7	22.7	22.6	23	31.3	45.8	29.1	45.7		52.2	52.1	24.8	21.3	21.3	21.4	21.5	21.5	21.3
aru38	21.7	21.7	21.7	21.6	21.7	21.8	21.7	21.7	22	21.8	22	21.8	21.6	21.6	21.7	21.6	21.6	21.6	21.6	22.6	22.4	22.6	22.6	22.4	22.4	22.4	22.4	22.4	22.4	22.4	22.5	22.5	22.4	22.3	22.7	31.1	44.8	29	45.2	52.2		93.2	24.6	21.1	21.1	21.2	21.2	21.2	21.2
as44	21.7	21.7	21.7	21.5	21.7	21.7	21.7	21.6	21.8	21.6	21.7	21.6	21.6	21.6	21.6	21.5	21.5	21.5	21.5	22.6	22.4	22.6	22.7	22.5	22.4	22.4	22.4	22.4	22.4	22.4	22.5	22.4	22.4	22.2	22.6	31	44.5	28.8	44.8	52.1	93.2		24.6	21.1	21.1	21.2	21.2	21.2	21.2
asa39	22.1	22.3	22.2	22.2	22.2	22.3	22.2	22.1	22.3	22.2	22.3	22.3	22.2	22.2	22.4	22.4	22.3	22.3	22.3	23.5	23.5	23.6	23.8	23.7	23.7	23.7	23.7	23.7	23.7	23.7	23.5	23.6	23.7	23.5	23.9	24.7	24.5	24.7	24.7	24.8	24.6	24.6		21.2	21.2	21.4	21.4	21.4	21.4
amet25	21.1	21.1	21.1	20.9	21	21	21.1	20.9	21	21.1	21	21.1	21	20.9	21.2	21	21	21	21	21.8	21.6	21.7	21.8	21.6	21.6	21.6	21.6	21.6	21.6	21.6	21.4	21.6	21.7	21.5	21.8	21.5	21.2	20.9	21.3	21.3	21.1	21.1	21.2		98.3	44.7	44.8	45	61.7
amet26	21.1	21.1	21.1	20.9	21	21	21.1	20.9	21	21.1	21	21.1	21	20.9	21.2	21	21	21	21	21.8	21.6	21.7	21.8	21.6	21.6	21.6	21.6	21.6	21.6	21.6	21.4	21.6	21.7	21.5	21.8	21.5	21.2	20.9	21.3	21.3	21.1	21.1	21.2	98.3		44.7	44.8	45	61.7
arun53	21.1	21.1	21	20.9	21	21	20.9	20.9	21.1	21	21	21	21	20.9	21	21.1	21	20.9	20.9	21.8	21.5	21.6	21.8	21.6	21.6	21.6	21.6	21.6	21.6	21.6	21.3	21.6	21.5	21.6	21.8	21.5	21.2	20.9	21.3	21.4	21.2	21.2	21.4	44.7	44.7		93	93.3	45.5
athe54	21	21	21	21	21.1	21	21	21	21.1	21	21	21	21	20.9	21.1	21.1	20.9	20.9	20.9	21.8	21.5	21.6	21.8	21.5	21.5	21.5	21.5	21.5	21.5	21.5	21.3	21.5	21.5	21.6	21.8	21.4	21.2	20.9	21.4	21.5	21.2	21.2	21.4	44.8	44.8	93		98.1	45.8
athe55	21	21.1	21	21	21.1	21.1	21.1	21	21.1	21	21.1	21	21	21	21.1	21.2	20.9	20.9	20.9	21.8	21.5	21.6	21.9	21.6	21.6	21.6	21.6	21.6	21.6	21.6	21.3	21.5	21.5	21.6	21.9	21.4	21.2	20.9	21.4	21.5	21.2	21.2	21.4	45	45	93.3	98.1		45.9
as41	21	21.1	21.1	20.9	21.1	21	21	21	21.1	21	21.1	21.1	21	20.9	21.1	21	21	21	21	21.9	21.7	21.7	21.9	21.5	21.5	21.5	21.5	21.5	21.5	21.5	21.5	21.7	21.5	21.5	21.7	21.5	21.1	20.9	21.4	21.3	21.2	21.2	21.4	61.7	61.7	45.5	45.8	45.9
ath47	21.2	21.2	21.1	21	21.2	21	21.1	21	21	20.9	21	21.1	20.9	20.8	21.1	21.1	21.1	21.1	21.1	21.9	21.4	21.7	21.9	21.5	21.5	21.5	21.5	21.5	21.5	21.5	21.6	21.7	21.7	21.5	21.7	21.5	21	20.9	21.4	21.3	21.1	21.2	21.3	68.8	68.7	45.3	45.4	45.5	63.5
asac40	21.1	21.2	21.1	21	21.1	21.1	21.1	21	21.1	21	21	21.1	21.2	21.1	21.1	21.2	20.8	20.8	20.8	21.7	21.5	21.6	21.8	21.5	21.5	21.5	21.5	21.5	21.5	21.5	21.4	21.5	21.5	21.5	21.8	21.1	21	20.7	21.3	21.2	21.1	21.1	21.4	23.3	23.3	23.5	23.5	23.5	23.7
ata46	21.1	21.1	21	20.8	21.2	21	20.9	21	21.1	21	21.1	21.1	21.1	21	21.2	20.9	21.1	21.1	21.1	21.4	21.1	21.3	21.3	21.2	21.2	21.1	21.2	21.2	21.2	21.2	21	21.2	21.3	21.3	21.5	21.1	21.1	20.8	21.4	21.2	21.1	21.1	21.4	22.5	22.5	22.8	22.7	22.7	22.8
ani27	21	21	21	21.1	20.9	21	21	20.8	21	21	20.9	21	21	20.9	21	21	21	21	21	21	21	21.1	20.9	20.9	20.9	20.9	21	21	21	21	20.7	20.9	21	20.8	21.1	21	20.8	20.7	21.1	20.9	20.7	20.8	21.1	21.5	21.5	21.6	21.5	21.5	21.6
axy51	21.7	21.8	21.8	21.6	21.7	21.8	21.7	21.6	21.8	21.9	21.8	21.7	21.7	21.6	21.8	21.7	21.7	21.7	21.7	21.5	21.4	21.7	21.5	21.6	21.6	21.6	21.6	21.6	21.6	21.6	21.4	21.5	21.5	21.4	21.8	21.1	21.1	20.6	21.1	21.1	21	20.9	21.6	21	21	20.7	20.8	20.8	20.9
ama17	20.7	20.5	20.5	20.6	20.7	20.3	20.4	20.3	22.2	20.6	22.1	20.6	20.5	20.4	20.6	20.6	20.5	20.4	20.5	20.5	20.5	20.6	20.6	20.6	20.6	20.6	20.6	20.6	20.6	20.6	20.1	20.4	20.6	20.4	20.6	20.9	20.8	20.6	20.7	22.8	21	20.6	20.6	21.3	21.3	20.9	20.9	20.9	21.1
apa52	20.6	20.7	20.7	20.5	20.4	20.6	20.6	20.4	21.8	20.6	21.7	20.7	20.5	20.4	20.8	20.6	20.7	20.7	20.7	20.6	20.4	20.7	20.7	20.5	20.5	20.5	20.5	20.5	20.5	20.5	20.2	20.5	20.8	20.5	20.7	21	20.5	20.4	20.4	21.9	20.7	20.3	20.5	21	21	20.7	20.7	20.8	21
aha9	20.2	20.3	20.3	19.9	20.1	20.4	20.4	20.3	20.1	20.1	20	20.2	20.5	20.3	20.3	20.2	20.1	20.1	20.1	20.3	20.3	20	20.2	20.3	20.3	20.3	20.3	20.3	20.3	20.3	20.1	20.3	20.2	20	20.1	20.6	20.1	20.1	20.4	20.3	19.9	20	20.1	21	21	20.6	20.6	20.7	20.9
sa59	20.2	20.2	20.2	20.5	20	20.2	20.1	20.2	20.1	20	20	20.2	20.3	20.2	20.1	20	20.4	20.4	20.4	20.3	20.3	20.5	20.3	20.4	20.4	20.4	20.4	20.4	20.4	20.4	20.1	20.4	20.3	20.1	20.3	20.7	20.4	20.2	20.6	20.4	20.3	20.3	20.2	21.1	21.1	20.8	20.9	20.9	20.9
sc58	20.4	20.5	20.5	20.1	20.2	20.3	20.2	20.3	20.3	20.1	20.2	20.2	20.2	20.1	20.1	20.1	20.3	20.2	20.2	20.7	20.3	20.3	20.2	20.3	20.3	20.3	20.3	20.3	20.3	20.3	19.9	20.2	20.2	20.1	20.2	20.9	20.6	20.3	20.8	20.4	20.6	20.6	20.3	20.8	20.8	20.8	20.9	20.9	20.8
sg62	20	19.9	19.9	20	20.1	19.9	19.8	19.8	20.1	20	20	20.2	20	19.8	20	20.2	19.8	19.8	19.8	20.1	19.9	19.9	20	20	20	20	20	20	20	20	19.7	19.9	20	20	20.1	20.6	20.3	19.8	20.2	20.4	20.1	20.2	20.2	20.6	20.6	20.5	20.6	20.6	20.6
sm63	20	20	20	19.9	20	20.2	20	19.9	20.1	19.9	20	20	20.3	20.2	20	19.8	20	19.9	20	20.1	21	19.9	20.2	20.3	20.3	20.3	20.3	20.3	20.3	20.3	19.7	20.1	20.1	20	20.1	20.6	20.1	20	20.5	21.4	20	20.3	19.9	20.7	20.7	20.6	20.7	20.7	20.6
sp64	21	21.3	21.3	21.3	21.1	21.1	21.1	21	21.4	21.3	21.3	21.6	21.4	21.2	21	20.9	21.1	21.1	21.1	21	20.9	21	20.6	21.1	21.2	21.1	21.2	21.2	21.2	21.2	21	21.2	21	20.8	21	21.3	21.2	21	21.4	21.2	21	21.1	21	22	22	21.9	21.9	21.9	22.1
sv66	20	20.1	20.1	19.8	20.2	20.2	20.1	20	20.5	20.4	20.3	20.3	20.1	19.9	20.2	20	19.7	19.8	19.8	20.5	20.1	19.8	20.1	19.9	19.9	19.9	19.9	19.9	19.9	19.9	20.1	20.1	20.1	19.8	19.9	21	20.2	20.4	20.5	20.2	20.2	20.2	19.9	20.6	20.6	20.4	20.5	20.5	20.5
sx67	20	20.4	20.3	20	20.1	20.2	20.1	20.1	20	20	19.9	20.1	20.3	20.1	19.9	20	20	20	20	20	20	20.1	19.8	20	20.1	20	20.1	20.1	20.1	20.1	19.9	19.9	20	19.7	19.7	20.4	20.2	19.9	20.5	20.2	20.3	20.4	19.9	20.8	20.8	20.8	20.8	20.8	21
ses61	20	20	20	20	20.2	20.1	20.1	19.9	20.1	19.8	20	20	20.3	20.1	20.1	20	20.1	20.1	20.1	20.2	19.7	20	20	20	20	20	20	20	20	20	19.8	19.8	19.9	19.8	20	20.3	19.9	20.2	20.2	20	19.9	20	20.2	20.5	20.5	20.5	20.5	20.5	20.5
se60	19.7	20	20	20	20	19.8	19.7	19.8	19.8	19.7	19.8	19.8	20.1	20	19.7	20	20.1	20.1	20.1	19.9	20.1	19.7	19.9	20	19.9	19.9	19.9	19.9	19.9	19.9	19.8	20.1	19.8	19.8	19.9	20	20.1	19.7	20.2	20.2	19.8	19.9	19.9	20.4	20.4	20.7	20.7	20.7	20.6
ss65	20	20	20	20	19.9	20	20	19.7	19.9	19.8	19.8	20	20	19.9	19.9	20	20	20	20	20.1	19.9	20.1	19.9	19.9	19.9	19.9	19.9	19.9	19.9	19.9	19.7	19.9	19.8	20.1	20.1	20.4	19.9	19.7	19.9	19.8	20	20	20.2	20.8	20.8	20.7	20.6	20.7	20.7
pd68	19.6	19.6	19.7	19.6	19.6	19.7	19.5	19.7	20.6	19.6	20.4	20	19.8	19.5	20.1	19.4	19.8	19.8	19.8	19.5	19.6	19.5	19.7	19.6	19.6	19.5	19.6	19.6	19.6	19.6	19.5	19.5	19.7	19.4	19.5	19.8	19.6	19.4	19.9	20.4	22	19.7	19.9	20.4	20.4	19.9	19.9	19.9	19.8
tb69	18.7	18.5	18.5	18.2	18.3	18.6	18.5	18.4	18.8	18.4	18.5	18.7	18.5	18	18.4	18.4	18.5	18.5	18.5	18.6	18.6	18.5	18.2	18.3	18.3	18.3	18.3	18.3	18.3	18.3	18	18.3	18.5	18.4	18.2	19.1	18.4	18.1	18.5	18.5	18.5	18.4	18.5	18.2	18.2	18.1	18.1	18.1	18.3
[truncated: 20 more columns]
